# Supplementary material for: Systematic Analysis of Impact of Sampling Regions and Storage Methods on Fecal Gut Microbiome and Metabolome Profiles
Source: mSphere. 2020 Jan 8;5(1):e00763-19. doi: 10.1128/mSphere.00763-19 (PMC6952195; doi:10.1128/mSphere.00763-19)
Supplement: TABLE S1 [file mSphere.00763-19-st001.xlsx]

## Sheet: Sheet1
Table S1. Summary of sequencing data and OTU table for different sampling regions and storage and retrieval methods.
child no.	group	group Abbreviation	repeat	Raw reads	Qualified reads	Tax_tag reads	Average length (nt)	Q20	Q30	RNA_Later	OTU_1	OTU_2	OTU_3	OTU_4	OTU_5	OTU_6	OTU_7	OTU_8	OTU_9	OTU_10	OTU_11	OTU_12	OTU_13	OTU_14	OTU_15	OTU_16	OTU_17	OTU_18	OTU_19	OTU_20	OTU_21	OTU_22	OTU_23	OTU_24	OTU_25	OTU_26	OTU_27	OTU_28	OTU_29	OTU_30	OTU_31	OTU_32	OTU_33	OTU_34	OTU_35	OTU_36	OTU_37	OTU_38	OTU_39
Taxonomy											k__Bacteria;p__Bacteroidetes;c__Bacteroidia;o__Bacteroidales;f__Bacteroidaceae;g__Bacteroides;s__Bacteroides_plebeius	k__Bacteria;p__Bacteroidetes;c__Bacteroidia;o__Bacteroidales;f__Rikenellaceae;g__Alistipes	k__Bacteria;p__Firmicutes;c__Clostridia;o__Clostridiales;f__Ruminococcaceae;g__Faecalibacterium;s__	k__Bacteria;p__Actinobacteria;c__unidentified_Actinobacteria;o__Bifidobacteriales;f__Bifidobacteriaceae;g__Bifidobacterium;s__Bifidobacterium_breve	k__Bacteria;p__Bacteroidetes;c__Bacteroidia;o__Bacteroidales;f__Bacteroidaceae;g__Bacteroides;s__Bacteroides_dorei	k__Bacteria;p__Bacteroidetes;c__Bacteroidia;o__Bacteroidales;f__Rikenellaceae;g__Alistipes	k__Bacteria;p__Bacteroidetes;c__Bacteroidia;o__Bacteroidales;f__Bacteroidaceae;g__Bacteroides;s__Bacteroides_uniformis	k__Bacteria;p__Firmicutes;c__Clostridia;o__Clostridiales;f__Lachnospiraceae;g__Lachnospira;s__	k__Bacteria;p__Firmicutes;c__Clostridia;o__Clostridiales;f__Lachnospiraceae;g__Blautia	k__Bacteria;p__Proteobacteria;c__Betaproteobacteria;o__Burkholderiales;f__Alcaligenaceae;g__Sutterella;s__	k__Bacteria;p__Bacteroidetes;c__Bacteroidia;o__Bacteroidales;f__Porphyromonadaceae;g__Parabacteroides;s__Parabacteroides_merdae	k__Bacteria;p__Actinobacteria;c__unidentified_Actinobacteria;o__Bifidobacteriales;f__Bifidobacteriaceae;g__Bifidobacterium	k__Bacteria;p__Firmicutes;c__Negativicutes;o__Selenomonadales;f__Veillonellaceae;g__Dialister;s__	k__Bacteria;p__Firmicutes;c__Negativicutes;o__Selenomonadales;f__Veillonellaceae;g__Megamonas;s__	k__Bacteria;p__Bacteroidetes;c__Bacteroidia;o__Bacteroidales;f__Bacteroidaceae;g__Bacteroides;s__Bacteroides_thetaiotaomicron	k__Bacteria;p__Firmicutes;c__Negativicutes;o__Selenomonadales;f__Acidaminococcaceae;g__Phascolarctobacterium;s__Phascolarctobacterium_faecium	k__Bacteria;p__Firmicutes;c__Clostridia;o__Clostridiales;f__Ruminococcaceae;g__Ruminiclostridium_9	k__Bacteria;p__Firmicutes;c__Clostridia;o__Clostridiales;f__Clostridiaceae_1	k__Bacteria;p__Bacteroidetes;c__Bacteroidia;o__Bacteroidales;f__Porphyromonadaceae;g__Parabacteroides	k__Bacteria;p__Bacteroidetes;c__Bacteroidia;o__Bacteroidales;f__Bacteroidaceae;g__Bacteroides;s__Bacteroides_ovatus	k__Bacteria;p__Bacteroidetes;c__Bacteroidia;o__Bacteroidales;f__Bacteroidaceae;g__Bacteroides	k__Bacteria;p__Firmicutes;c__Erysipelotrichia;o__Erysipelotrichales;f__Erysipelotrichaceae;g__Erysipelotrichaceae_UCG-003;s__	k__Bacteria;p__Firmicutes;c__Clostridia;o__Clostridiales;f__Lachnospiraceae	k__Bacteria;p__Firmicutes;c__Clostridia;o__Clostridiales;f__Lachnospiraceae;g__Pseudobutyrivibrio	k__Bacteria;p__Bacteroidetes;c__Bacteroidia;o__Bacteroidales;f__Porphyromonadaceae;g__Odoribacter	k__Bacteria;p__Bacteroidetes;c__Bacteroidia;o__Bacteroidales;f__Bacteroidaceae;g__Bacteroides;s__Bacteroides_fragilis	k__Bacteria;p__Actinobacteria;c__unidentified_Actinobacteria;o__Bifidobacteriales;f__Bifidobacteriaceae;g__Bifidobacterium;s__Bifidobacterium_longum	k__Bacteria;p__Firmicutes;c__Clostridia;o__Clostridiales;f__Ruminococcaceae;g__Oscillospira;s__	k__Bacteria;p__Firmicutes;c__Clostridia;o__Clostridiales;f__Lachnospiraceae;g__Tyzzerella;s__	k__Bacteria;p__Bacteroidetes;c__Bacteroidia;o__Bacteroidales;f__Prevotellaceae;g__Prevotella_9;s__	k__Bacteria;p__Bacteroidetes;c__Bacteroidia;o__Bacteroidales;f__Rikenellaceae;g__Alistipes;s__Alistipes_shahii	k__Bacteria;p__Proteobacteria;c__Gammaproteobacteria;o__Pasteurellales;f__Pasteurellaceae;g__Haemophilus;s__Haemophilus_parainfluenzae	k__Bacteria;p__Firmicutes;c__Clostridia;o__Clostridiales;f__Ruminococcaceae;g__Flavonifractor;s__Flavonifractor_plautii	k__Bacteria;p__Actinobacteria;c__Coriobacteriia;o__Coriobacteriales;f__Coriobacteriaceae;g__Collinsella;s__Collinsella_aerofaciens	k__Bacteria;p__Proteobacteria;c__Gammaproteobacteria;o__Enterobacteriales;f__Enterobacteriaceae;g__Salmonella;s__	k__Bacteria;p__Firmicutes;c__Clostridia;o__Clostridiales;f__Ruminococcaceae;g__Ruminococcus_2;s__	k__Bacteria;p__Firmicutes;c__Negativicutes;o__Selenomonadales;f__Veillonellaceae;g__Veillonella	k__Bacteria;p__Firmicutes;c__Negativicutes;o__Selenomonadales;f__Veillonellaceae;g__Megamonas	k__Bacteria;p__Firmicutes;c__Negativicutes;o__Selenomonadales;f__Veillonellaceae;g__Veillonella;s__
child 1	standard control	SC	1	75184	70629	66523	154	99.84	99.72	NA	449	3671	1421	4297	218	3010	101	49	186	1549	1338	402	841	19	126	27	971	13	172	278	251	92	59	96	177	116	242	6	271	99	5	82	594	171	12	7	214	10	246
child 1	standard control	SC	2	60463	57089	53999	153	99.86	99.74	NA	438	3776	1716	4426	241	2921	109	46	234	1483	1272	615	755	32	140	53	976	18	154	295	248	94	65	88	173	98	273	12	279	88	14	68	499	272	26	9	250	17	232
child 2	standard control	SC	1	42349	39730	39524	152	99.84	99.7	NA	7201	1174	4942	22	3514	16	351	1916	883	3	5	271	12	403	100	381	55	502	579	88	11	237	409	4	260	304	68	106	12	1	73	347	79	0	249	293	0	7	88
child 2	standard control	SC	2	71248	64028	62788	154	99.84	99.71	NA	4048	2305	2200	0	4074	0	756	181	2395	0	0	107	0	1167	73	1554	163	345	1340	130	0	248	339	0	211	379	40	77	9	0	77	446	234	0	592	429	0	0	223
child 3	standard control	SC	1	66132	62422	55548	157	99.86	99.74	NA	114	3906	578	40	1808	514	4957	89	109	14	16	42	6	82	794	679	261	1	4	1224	980	30	33	66	388	250	18	588	5	14	573	10	67	3	7	93	2	353	75
child 3	standard control	SC	2	69471	65565	55176	158	99.85	99.72	NA	738	3748	441	42	2580	400	2586	449	131	24	28	29	14	53	674	90	57	30	59	1128	769	66	46	70	421	305	9	136	6	28	449	45	22	5	27	45	3	92	43
child 1	Surface of fecal head	SH	1	65732	61152	59370	152	99.87	99.75	NA	395	198	2836	5072	150	2017	167	101	242	1269	1138	567	1309	4	189	8	1423	11	75	482	307	138	74	109	316	301	326	7	333	73	19	23	325	230	1	6	459	8	231
child 1	Surface of fecal head	SH	2	60800	57433	56229	152	99.86	99.73	NA	234	3178	1624	5574	82	1326	149	57	282	697	825	962	1427	5	150	20	1360	10	46	323	183	99	29	55	165	283	540	8	388	254	11	17	447	405	2	7	603	21	247
child 2	Surface of fecal head	SH	1	60717	57162	56471	154	99.85	99.73	NA	7408	1402	2683	33	4407	29	471	1173	1853	10	11	297	8	461	71	500	82	53	885	99	20	248	449	11	198	420	70	266	7	3	177	518	86	4	10	213	2	24	120
child 2	Surface of fecal head	SH	2	73137	67820	66124	153	99.84	99.7	NA	7923	1124	3897	3	3218	0	465	1072	1044	0	0	348	0	380	51	1078	102	162	1162	81	0	127	365	0	156	56	77	215	7	0	202	570	128	0	4	193	0	0	130
child 3	Surface of fecal head	SH	1	64831	59249	52935	156	99.85	99.72	NA	300	4541	932	277	1354	696	3121	123	161	79	33	149	46	173	649	1011	289	18	23	1024	986	73	63	113	437	399	47	656	27	88	546	15	108	33	17	182	11	661	121
child 3	Surface of fecal head	SH	2	72592	68440	56899	156	99.85	99.72	NA	342	3550	785	225	1760	445	2805	248	166	50	34	114	35	38	940	189	150	10	8	1165	967	85	72	118	562	285	37	484	22	61	521	25	66	27	2	123	7	133	106
child 1	Surface of fecal body	SB	1	74184	69877	66668	157	99.84	99.72	NA	920	3340	363	1824	339	2252	152	39	44	435	1009	134	383	8	315	9	302	4	109	525	627	35	17	35	475	4947	61	8	84	226	20	37	136	47	8	1	74	14	77
child 1	Surface of fecal body	SB	2	60671	57129	55134	155	99.84	99.71	NA	522	2665	912	4266	207	1707	150	36	103	1071	819	400	930	8	243	19	864	4	66	381	387	50	30	42	339	3027	206	11	191	250	10	23	350	124	1	2	253	17	154
child 2	Surface of fecal body	SB	1	64342	60496	59736	153	99.84	99.72	NA	3594	4706	3736	61	3043	49	695	289	1531	13	28	169	20	712	111	677	81	906	1063	218	33	366	163	13	381	582	44	52	11	14	93	227	121	3	59	424	3	27	199
child 2	Surface of fecal body	SB	2	76643	71615	70420	152	99.84	99.7	NA	3467	1658	5081	85	3490	89	622	541	1080	29	37	637	28	542	50	2398	61	290	969	141	43	298	220	56	128	278	121	54	12	42	65	210	199	8	62	891	12	27	270
child 3	Surface of fecal body	SB	1	66414	62683	54865	157	99.85	99.73	NA	325	2634	777	183	2154	337	2905	451	132	56	23	71	20	29	621	124	102	4	6	897	500	120	69	136	425	145	23	360	15	49	354	31	34	18	2	94	5	118	67
child 3	Surface of fecal body	SB	2	67085	63237	54316	157	99.84	99.72	NA	567	3377	877	83	2311	392	2743	374	184	47	32	71	17	72	709	166	128	25	44	866	580	93	72	80	360	193	20	390	9	34	361	28	42	10	24	130	5	104	73
child 1	Surface of fecal tail	ST	1	69613	65657	61975	155	99.85	99.72	NA	685	1505	682	6783	319	1418	84	33	143	1302	771	229	1239	12	119	14	241	14	102	564	740	56	58	80	390	204	135	14	460	584	7	594	261	173	2	5	167	16	242
child 1	Surface of fecal tail	ST	2	75959	71542	66880	155	99.84	99.71	NA	681	1731	867	5764	366	1415	100	52	111	1129	864	176	1159	21	126	15	334	23	115	556	745	51	50	62	392	264	113	13	371	526	8	612	388	117	2	6	178	13	199
child 2	Surface of fecal tail	ST	1	71084	66887	65760	154	99.84	99.71	NA	7208	1022	3372	51	4389	58	370	449	693	24	23	201	24	494	85	903	52	312	498	139	37	126	572	39	57	294	49	47	10	28	64	317	76	12	1109	212	7	23	164
child 2	Surface of fecal tail	ST	2	70743	66287	65258	154	99.83	99.68	NA	3971	1674	3846	43	3720	54	468	327	1462	9	12	164	27	1072	84	1398	96	425	691	141	29	132	383	19	83	191	45	40	17	4	89	376	127	4	1204	265	5	34	220
child 3	Surface of fecal tail	ST	1	65101	61094	54989	157	99.87	99.76	NA	300	2815	545	248	2380	292	3622	99	77	58	46	62	31	82	521	276	204	12	16	1172	611	33	45	176	358	141	35	394	16	60	374	31	83	25	8	76	11	380	75
child 3	Surface of fecal tail	ST	2	65958	61311	52229	156	99.85	99.74	NA	401	341	762	70	1998	420	2657	1067	238	59	53	47	14	38	510	99	167	8	13	777	493	212	69	159	370	177	27	245	11	20	363	45	42	7	6	139	15	173	82
child 1	Core of fecal head	CH	1	76722	72127	69767	154	99.86	99.75	NA	398	3239	1732	3467	210	2319	160	55	210	1260	1036	553	1342	17	198	17	823	9	103	570	329	120	43	66	298	225	265	3	249	147	8	28	486	219	11	7	264	6	247
child 1	Core of fecal head	CH	2	78231	73679	70726	154	99.87	99.76	NA	628	2846	1409	3810	283	2143	167	37	179	1155	977	471	1202	19	253	25	948	13	111	541	419	87	46	74	317	258	251	9	247	158	8	38	430	208	21	5	240	11	195
child 2	Core of fecal head	CH	1	60900	57323	56312	155	99.84	99.71	NA	9421	1540	2352	46	4103	43	506	1093	1476	3	18	113	12	359	84	450	45	142	819	133	28	132	373	33	209	257	19	181	10	1	183	443	76	5	23	111	6	19	66
child 2	Core of fecal head	CH	2	67996	63948	63017	156	99.85	99.72	NA	11140	1529	1447	45	4979	45	468	858	741	10	18	114	12	363	85	437	33	77	729	119	31	86	322	13	150	265	24	130	6	6	157	409	71	5	18	102	2	17	90
child 3	Core of fecal head	CH	1	64646	61112	48846	156	99.83	99.7	NA	186	4945	1029	54	1365	613	2576	301	200	17	24	59	12	71	876	218	198	2	6	958	935	108	76	76	725	237	23	659	5	32	629	23	70	4	3	229	4	288	178
child 3	Core of fecal head	CH	2	61152	57654	45823	158	99.84	99.71	NA	377	5662	465	65	1661	713	2949	261	87	27	64	26	20	50	1093	107	97	9	17	1646	1159	66	51	70	691	388	11	318	9	23	648	24	33	4	15	48	5	207	85
child 1	Core of fecal body	CB	1	65535	61604	59695	154	99.83	99.68	NA	720	2624	1780	4456	326	1950	92	53	213	643	635	504	2080	32	167	31	256	20	66	411	409	107	31	96	274	194	236	11	516	178	10	53	733	187	13	4	236	14	285
child 1	Core of fecal body	CB	2	75870	71217	68948	153	99.83	99.69	NA	762	2793	2219	4128	310	1959	122	59	207	529	717	686	1199	21	181	20	344	11	70	410	413	132	31	114	265	185	323	17	477	204	14	62	666	248	1	3	201	15	300
child 2	Core of fecal body	CB	1	71356	66573	65413	155	99.84	99.71	NA	6989	3068	1669	57	4315	49	627	295	1146	10	28	71	19	590	113	1163	126	713	1099	208	35	158	172	17	225	259	19	49	12	3	132	175	169	5	219	333	3	24	124
child 2	Core of fecal body	CB	2	42945	39965	39610	155	99.85	99.74	NA	10888	99	2839	53	4549	31	555	859	513	22	13	97	11	151	143	354	70	443	771	164	16	85	375	9	276	246	24	92	6	4	98	270	134	4	181	249	3	10	76
child 3	Core of fecal body	CB	1	73157	69028	61735	158	99.84	99.71	NA	260	3821	383	81	2095	414	5133	153	60	42	39	53	25	119	518	154	197	2	7	1006	556	45	43	140	236	162	14	353	10	44	396	20	30	5	5	74	8	472	53
child 3	Core of fecal body	CB	2	75953	71585	63720	157	99.84	99.72	NA	338	3906	348	35	2299	471	4863	116	84	11	20	50	9	100	642	307	233	9	16	1120	562	26	32	98	324	88	19	509	4	6	431	26	87	3	4	145	1	349	72
child 1	Core of fecal tail	CT	1	77169	72840	69269	154	99.87	99.75	NA	801	1674	1243	5597	323	1548	86	24	153	783	975	502	1285	11	166	16	235	11	104	474	590	104	24	86	449	184	258	11	519	377	11	415	334	343	1	2	208	6	239
child 1	Core of fecal tail	CT	2	78514	73683	70866	153	99.86	99.75	NA	594	1398	1457	5940	263	1185	66	46	285	621	1016	509	1954	13	126	13	332	29	79	368	463	146	29	105	343	299	257	5	785	212	14	255	416	337	4	2	453	5	309
child 2	Core of fecal tail	CT	1	33276	31435	31234	154	99.84	99.71	NA	8487	664	5179	39	2908	22	336	790	410	16	15	200	7	536	90	652	46	243	447	121	15	94	276	6	130	225	35	56	6	19	64	618	39	5	1329	114	0	14	116
child 2	Core of fecal tail	CT	2	36943	34877	34523	158	99.83	99.71	NA	13695	690	872	34	3982	29	432	524	275	7	17	26	7	263	141	165	16	132	643	125	17	23	103	12	186	329	8	44	4	12	60	578	17	2	1096	30	1	9	30
child 3	Core of fecal tail	CT	1	74518	70110	62113	157	99.84	99.72	NA	380	4070	529	87	2297	351	4621	172	69	20	46	48	18	73	492	172	197	15	39	1130	580	42	38	145	300	158	16	299	10	15	399	47	59	4	8	66	11	222	73
child 3	Core of fecal tail	CT	2	75800	70935	63909	156	99.85	99.73	NA	545	2968	588	79	1655	248	2757	677	114	49	49	75	30	65	282	101	150	17	38	565	393	163	47	124	291	147	26	367	12	54	258	64	43	7	36	70	8	163	93
child 1	Surface & Core of fecal head	(S+C)H	1	74310	69327	65137	153	99.85	99.73	NA	338	356	1985	3811	151	4153	155	68	298	1919	1786	633	567	6	173	7	1574	13	206	412	200	104	61	119	205	176	360	5	302	31	13	97	485	348	2	5	289	8	201
child 1	Surface & Core of fecal head	(S+C)H	2	79397	75164	71502	153	99.85	99.72	NA	286	4545	1974	3626	127	3331	123	24	156	1487	1468	586	525	9	143	13	1288	12	138	336	184	71	37	49	139	130	275	14	301	80	16	52	570	266	1	4	239	18	177
child 2	Surface & Core of fecal head	(S+C)H	1	30106	28425	28265	154	99.84	99.71	NA	9590	839	2437	32	4330	22	346	1292	1464	13	13	127	16	585	49	380	34	167	709	61	13	157	822	10	126	298	32	150	10	17	116	490	44	4	28	96	4	13	73
child 2	Surface & Core of fecal head	(S+C)H	2	76699	71966	70959	155	99.85	99.73	NA	10540	1176	1628	34	4348	12	393	981	1420	8	11	82	13	500	68	496	38	124	820	81	9	173	618	3	169	283	31	174	8	3	153	433	97	1	4	114	4	6	99
child 3	Surface & Core of fecal head	(S+C)H	1	68501	64493	57308	157	99.85	99.73	NA	358	7692	815	61	1153	861	3536	160	112	28	39	58	29	83	681	605	225	20	31	881	770	56	49	110	462	205	21	439	7	32	621	13	86	16	30	120	5	253	82
child 3	Surface & Core of fecal head	(S+C)H	2	65795	61803	51867	156	99.84	99.7	NA	513	4093	896	40	2057	538	2633	312	138	7	21	53	25	85	816	221	146	17	43	959	648	114	68	78	454	142	26	607	8	3	534	21	50	4	24	162	4	202	102
child 1	Surface & Core of fecal body	(S+C)B	1	71067	67212	61713	156	99.86	99.74	NA	721	5395	1221	2220	304	4698	133	49	118	680	1830	303	458	10	173	18	347	6	221	425	430	75	29	72	299	123	130	9	145	117	24	102	295	139	8	1	107	16	157
child 1	Surface & Core of fecal body	(S+C)B	2	70655	66788	63149	153	99.84	99.71	NA	475	3194	2307	5232	203	2784	104	38	181	1147	1175	529	698	7	121	15	827	9	134	267	265	80	58	83	199	68	216	21	256	116	17	60	504	222	2	6	188	19	264
child 2	Surface & Core of fecal body	(S+C)B	1	47232	44482	44199	155	99.85	99.73	NA	10105	993	2099	12	3725	11	425	1261	1242	2	6	130	1	439	107	338	74	597	638	96	3	118	401	2	219	218	26	227	6	2	106	391	120	0	465	244	1	7	72
child 2	Surface & Core of fecal body	(S+C)B	2	70966	66891	66545	151	99.84	99.72	NA	7048	951	6763	28	2701	12	378	3222	585	8	9	204	4	162	81	259	49	325	475	101	7	121	298	1	203	211	30	112	7	2	63	321	91	2	385	158	2	8	92
child 3	Surface & Core of fecal body	(S+C)B	1	73833	69564	61504	157	99.84	99.71	NA	429	3885	466	33	2317	440	4609	190	75	13	16	52	11	94	512	124	157	8	20	996	593	49	34	104	291	89	13	401	6	5	435	26	44	2	5	76	2	349	61
child 3	Surface & Core of fecal body	(S+C)B	2	60929	57438	48506	157	99.87	99.75	NA	330	3530	885	29	2225	404	2719	323	140	6	16	33	11	42	634	123	108	8	8	898	602	84	31	75	368	163	8	393	4	8	416	35	43	4	4	102	3	196	57
child 1	Surface & Core of fecal tail	(S+C)T	1	75620	71421	65907	154	99.86	99.73	NA	573	2174	936	7089	250	2218	64	38	194	1418	1193	280	1007	19	77	18	349	17	165	293	369	78	67	67	234	70	183	18	494	212	15	552	431	200	2	6	186	22	326
child 1	Surface & Core of fecal tail	(S+C)T	2	63817	60560	54923	154	99.87	99.77	NA	587	2332	930	7682	281	2295	69	45	147	1257	1256	200	746	11	89	14	265	24	210	312	413	46	41	82	274	115	161	10	425	254	6	626	324	157	2	8	124	12	206
child 2	Surface & Core of fecal tail	(S+C)T	1	73014	68528	68103	156	99.85	99.72	NA	7814	397	2438	24	3770	17	210	158	1264	10	10	84	9	2065	61	1037	36	307	290	62	7	41	374	10	22	147	34	9	7	10	21	344	28	4	2191	127	2	4	144
child 2	Surface & Core of fecal tail	(S+C)T	2	59910	56375	55757	154	99.85	99.73	NA	8741	673	2645	27	4265	15	383	1325	1417	9	13	78	8	509	118	464	57	460	673	110	7	99	362	8	178	223	30	153	6	8	63	467	53	7	695	205	2	5	68
child 3	Surface & Core of fecal tail	(S+C)T	1	70206	65916	58983	156	99.85	99.74	NA	472	2627	766	47	1804	205	1938	1729	271	11	34	40	18	64	300	67	115	28	33	520	362	289	57	96	300	134	11	316	9	7	299	47	33	2	9	89	6	224	68
child 3	Surface & Core of fecal tail	(S+C)T	2	73036	67750	61898	155	99.85	99.74	NA	362	189	738	71	1773	205	2770	1575	240	44	51	81	17	37	377	81	142	10	10	657	411	250	91	219	316	183	21	178	10	11	242	39	32	6	5	83	6	153	56
child 1	Stored at room temperature with RNALater	RoT-RL	1	68969	64654	63040	151	99.85	99.74	1	358	775	626	4543	264	598	98	226	118	1323	250	1714	204	28	113	45	212	8	38	185	286	213	292	1218	166	112	1185	13	346	1989	13	56	34	308	13	8	80	15	61
child 1	Stored at room temperature with RNALater	RoT-RL	2	63144	59242	57701	150	99.85	99.73	1	429	740	1767	3221	300	609	120	148	305	784	259	524	302	29	74	57	265	16	41	220	300	124	322	1455	137	144	1173	14	366	1562	12	53	211	1547	24	15	83	22	58
child 2	Stored at room temperature with RNALater	RoT-RL	1	76772	72363	71575	150	99.85	99.72	1	4240	519	1431	30	2359	14	216	3731	771	4	6	664	14	744	47	314	35	600	345	71	10	2526	647	7	63	204	442	65	5	4	56	89	123	2	69	60	1	13	30
child 2	Stored at room temperature with RNALater	RoT-RL	2	60836	57493	57093	151	99.86	99.75	1	6365	375	4402	17	2753	13	293	2932	311	1	3	303	3	840	60	181	28	472	188	61	4	1815	445	11	68	126	289	41	4	2	20	88	29	1	63	61	1	7	28
child 3	Stored at room temperature with RNALater	RoT-RL	1	72987	67695	61376	146	99.85	99.74	1	431	216	2697	68	1060	247	1254	977	3418	34	28	110	18	80	275	191	216	33	51	313	274	364	235	699	185	130	84	196	9	12	200	18	153	9	20	357	6	240	32
child 3	Stored at room temperature with RNALater	RoT-RL	2	68989	64994	59951	148	99.85	99.71	1	266	1303	3541	46	1030	148	1521	551	2301	23	17	97	10	175	266	388	263	19	33	308	295	300	183	503	144	120	64	408	7	16	132	15	209	8	13	375	5	591	46
child 1	Stored at room temperature	RoT	1	72386	68092	66168	155	99.85	99.72	0	370	2431	647	3228	331	3811	419	92	215	1658	1486	514	668	16	510	32	429	15	104	925	311	139	47	155	316	205	246	27	226	423	13	62	254	235	2	12	263	37	269
child 1	Stored at room temperature	RoT	2	78271	73687	71238	154	99.85	99.71	0	336	2836	1970	2526	218	3599	490	105	192	996	1685	458	707	13	556	24	307	30	101	824	346	113	38	162	278	568	244	21	313	596	13	87	216	201	2	12	330	22	249
child 2	Stored at room temperature	RoT	1	75966	71437	70518	154	99.84	99.72	0	7102	917	3124	59	4958	29	435	1693	380	26	22	141	16	432	147	234	25	239	1103	147	13	290	498	30	289	468	43	44	8	17	123	234	83	6	200	115	4	8	85
child 2	Stored at room temperature	RoT	2	60817	57584	57068	156	99.87	99.75	0	3375	2306	2841	41	3448	20	1696	415	259	12	14	172	16	1968	141	1082	34	648	1359	290	10	119	116	21	295	553	42	170	2	12	162	461	97	11	508	227	1	9	156
child 3	Stored at room temperature	RoT	1	68904	65110	58409	157	99.87	99.77	0	130	3732	1524	32	638	822	6175	88	85	8	12	38	5	31	1143	518	164	3	2	2061	805	28	22	53	329	224	30	484	6	2	611	25	51	3	8	115	2	100	69
child 3	Stored at room temperature	RoT	2	73992	69247	58647	156	99.85	99.74	0	326	2678	1443	62	2579	384	3281	325	208	10	34	48	15	41	1031	135	108	22	28	1256	956	85	59	139	477	345	13	308	14	4	541	21	41	6	1	172	6	86	75
child 1	gradual thawing of sample with RNAlater	GT-RL	1	70525	65447	63702	152	99.85	99.74	1	708	100	1459	5637	224	772	134	370	315	2728	296	1026	453	3	160	14	428	4	47	193	322	278	329	913	226	92	263	20	362	487	19	48	56	263	0	14	68	19	120
child 1	gradual thawing of sample with RNAlater	GT-RL	2	73572	69575	68142	152	99.86	99.72	1	647	613	1040	5421	161	634	101	257	154	2557	211	2641	401	6	127	20	153	5	23	143	299	297	223	827	199	68	281	13	271	1475	14	40	60	264	2	4	46	19	134
child 2	gradual thawing of sample with RNAlater	GT-RL	1	62600	59231	58331	152	99.87	99.76	1	8043	1170	2688	21	3324	31	345	4325	393	10	12	168	5	490	98	115	63	437	302	75	14	287	878	10	347	249	92	20	10	13	115	201	18	2	183	50	2	6	70
child 2	gradual thawing of sample with RNAlater	GT-RL	2	63132	59723	59001	148	99.85	99.72	1	4894	585	5851	39	1670	19	197	5540	667	16	5	314	9	453	34	172	94	311	151	48	10	351	1572	12	240	142	129	39	6	9	65	135	31	2	90	92	3	9	113
child 3	gradual thawing of sample with RNAlater	GT-RL	1	78788	73757	65152	149	99.86	99.74	1	283	1393	3226	93	1056	240	1524	1769	235	34	43	139	27	112	368	182	177	12	27	620	329	218	452	1390	397	200	71	386	13	32	197	29	60	5	21	165	6	404	108
child 3	gradual thawing of sample with RNAlater	GT-RL	2	74587	70192	63069	152	99.86	99.75	1	359	1720	2745	79	1428	261	2161	877	198	27	39	189	23	146	523	413	357	24	30	964	433	161	284	812	450	294	89	391	11	30	260	17	76	18	27	174	7	502	118
child 1	the model of gradual thawing	GT	1	77092	72640	70081	152	99.83	99.69	0	397	3533	2210	5243	213	2644	70	59	300	592	704	643	1388	37	92	36	232	23	94	204	184	124	38	113	124	76	348	15	602	83	20	69	1004	333	17	5	255	19	355
child 1	the model of gradual thawing	GT	2	79350	74686	72021	152	99.86	99.73	0	391	3725	2665	4739	171	2621	84	63	277	522	867	984	681	13	78	16	357	14	81	195	182	170	33	149	128	83	473	10	617	94	16	94	857	427	0	5	242	16	341
child 2	the model of gradual thawing	GT	1	67759	62095	61389	150	99.85	99.72	0	2091	159	3075	4	1481	0	101	397	3506	0	0	577	0	2488	24	225	245	914	221	34	0	782	141	1	10	133	155	103	31	0	17	836	705	0	959	941	0	0	628
child 2	the model of gradual thawing	GT	2	76030	69419	67925	149	99.84	99.72	0	2516	281	4511	1	1311	0	176	191	4313	0	0	389	0	1290	70	357	136	1294	304	90	0	305	83	0	26	186	111	59	27	0	37	924	391	0	1050	774	0	0	734
child 3	the model of gradual thawing	GT	1	63370	59846	56276	158	99.86	99.74	0	258	3592	386	55	2626	465	4700	193	43	22	34	38	19	48	1054	195	152	4	10	1797	880	32	37	87	293	282	12	311	12	29	560	12	42	3	12	38	2	169	38
child 3	the model of gradual thawing	GT	2	60943	57405	53950	156	99.85	99.73	0	195	3286	1036	102	2084	404	3788	200	100	48	29	72	22	77	979	691	320	2	6	1220	862	52	72	108	269	310	22	733	8	51	513	11	64	8	9	98	6	298	109
child 1	fast thawing with RNALater	FT-RL	1	66185	62352	59902	155	99.85	99.73	1	1039	1307	985	2275	364	1435	193	269	106	1174	491	585	225	14	246	25	199	7	50	378	628	155	130	850	322	207	123	23	214	2577	31	59	38	198	9	7	41	27	77
child 1	fast thawing with RNALater	FT-RL	2	69801	65707	63979	152	99.84	99.71	1	556	651	1453	5172	185	778	110	253	145	2331	267	1715	341	8	129	23	223	3	26	200	370	299	246	828	158	108	265	17	383	1831	12	50	46	316	1	4	65	19	119
child 2	fast thawing with RNALater	FT-RL	1	77788	73380	72583	147	99.86	99.74	1	4151	492	5368	27	1449	12	221	5486	1321	9	8	403	7	593	45	140	89	1067	130	32	13	491	1700	1	151	98	218	48	6	3	66	146	28	1	86	96	1	12	102
child 2	fast thawing with RNALater	FT-RL	2	73507	69646	68819	150	99.87	99.76	1	6867	460	3021	39	2324	19	297	6496	191	10	13	1245	10	221	62	89	59	317	181	60	10	656	1188	4	152	128	596	24	6	5	62	131	23	2	73	89	1	5	90
child 3	fast thawing with RNALater	FT-RL	1	76060	71197	64989	151	99.85	99.72	1	332	1445	3179	75	1294	234	2003	845	193	10	13	247	22	153	433	345	359	13	29	702	341	172	318	735	278	181	100	399	7	3	257	14	73	6	23	116	3	599	95
child 3	fast thawing with RNALater	FT-RL	2	76087	71504	65087	151	99.87	99.75	1	329	1456	2695	55	1291	192	2395	1488	143	7	18	548	14	61	585	181	152	10	14	924	436	186	467	1054	375	187	165	257	5	3	272	19	38	2	5	96	3	171	91
child 1	the model of fast thawing	FT	1	61294	57926	55347	152	99.86	99.74	0	305	2154	1766	6638	122	2171	67	35	216	650	1368	1104	819	5	78	10	195	13	108	194	223	203	27	126	192	79	558	15	735	142	10	333	413	796	0	1	291	5	275
child 1	the model of fast thawing	FT	2	71309	66845	63513	152	99.85	99.72	0	343	1945	1636	6908	167	1626	57	60	331	753	1413	615	1213	8	78	20	339	37	113	197	226	151	41	118	176	139	333	13	876	91	17	313	492	487	3	7	449	9	400
child 2	the model of fast thawing	FT	1	62040	55280	54263	151	99.84	99.7	0	1226	131	2164	2	1496	0	88	594	1964	0	0	271	0	6202	62	577	133	3438	216	36	0	350	36	1	21	93	67	133	17	0	11	368	358	0	513	571	0	0	521
child 2	the model of fast thawing	FT	2	64083	57757	56855	150	99.83	99.67	0	620	167	2050	0	774	0	109	496	1104	0	0	315	0	4487	56	320	61	7259	119	33	0	429	26	0	24	80	101	66	4	0	16	514	173	0	869	996	0	0	492
child 3	the model of fast thawing	FT	1	72775	68466	63671	154	99.85	99.74	0	200	2003	1098	34	1729	341	3492	168	218	8	12	111	7	233	1103	669	861	18	11	953	772	45	58	300	429	240	36	991	3	6	320	14	124	1	9	433	2	965	184
child 3	the model of fast thawing	FT	2	69371	65542	60670	154	99.87	99.76	0	194	2281	1560	75	1735	419	3286	204	169	21	32	81	21	144	1071	480	822	15	16	1244	930	46	52	224	410	396	26	964	8	11	379	19	148	2	5	343	5	568	184
[truncated: 216 more columns]
