# Supplementary material for: Systematic Analysis of Impact of Sampling Regions and Storage Methods on Fecal Gut Microbiome and Metabolome Profiles
Source: mSphere. 2020 Jan 8;5(1):e00763-19. doi: 10.1128/mSphere.00763-19 (PMC6952195; doi:10.1128/mSphere.00763-19)
Supplement: TABLE S2 [file mSphere.00763-19-st002.xlsx]

## Sheet: Sheet1
Table S2 OTUs with differential abundance across different sampling regions
group	OTU_15	OTU_17	OTU_27	OTU_31	OTU_32	OTU_33	OTU_50
	Mean reads(%)	Mean reads(%)	Mean reads(%)	Mean reads(%)	Mean reads(%)	Mean reads(%)	Mean reads(%)
SC	317.83(1.12)a,b	413.83(1.46)a,b	108.33(0.38)a,b	198.50(0.70)a,b	166.33(0.59)a,b	249.17(0.88)a,b	98.17(0.35)a,b
SH	341.67(1.21)a,b	567.67(2.01)a	182.83(0.65)a	246.00(0.87)a,b	194.67(0.69)a,b	193.33(0.68)a,b	81.83(0.29)a,b
SB	341.5(1.21)a,b	256.33(0.91)a,b	79.17(0.28)a,b	150.50(0.53)a,b	92.67(0.33)a	147.00(0.52)a,b	90.33(0.32)a,b
ST	240.83(0.85)a,b	182.33(0.65)a,b	67.33(0.24)a,b	150.83(0.53)a,b	329.17(1.16)a,b	162.83(0.58)a,b	200.17(0.71)a
CH	431.5(1.53)a	357.33(1.26)a,b	98.83(0.35)a,b	272.17(0.96)a,b	160.83(0.57)a,b	194.33(0.69)a,b	57.83(0.20)b
CB	294(1.04)a,b	204.33(0.72)a,b	105.83(0.37)a,b	180.17(0.64)a,b	101.00(0.36)a	303.17(1.07)a	110.83(0.39)a,b
CT	216.17(0.76)a,b	162.67(0.58)b	100(0.35)a,b	134.33(0.48)a,b	329.50(1.17)b	151.33(0.54)a,b	96.67(0.34)a,b
(S+C)H	321.67(1.14)a,b	550.83(1.95)a,b	124.17(0.44)a,b	242.17(0.86)a	184.33(0.65)a,b	222.00(0.79)a,b	66.5(0.24)a,b
(S+C)B	271.33(0.96)a,b	260.33(0.92)a,b	70.5(0.25)b	176.83(0.63)a,b	155.83(0.55)a,b	182.83(0.65)a,b	68.83(0.24)a,b
(S+C)T	170.33(0.60)b	160.67(0.57)a,b	73.33(0.26)b	107.67(0.38)b	345.83(1.22)a,b	150.17(0.53)b	169.17(0.60)a,b
Mean sequencing reads and relative abundance (in brackets) are provided for each OTU. a,b:There is no difference in multiple comparisons with the same letters. OTUs with abundance levels signfiicantly different compared to SC are highlighted in red. OTU_15: belonging to species Bacteroides_thetaiotaomicron; OTU_17: belonging to genus Ruminiclostridium_9; OTU_27: belonging to species Bifidobact; O…
Pairwise comparisons that are significant are highlighted in yellow
OTU15	SC	SH	SB	ST	CH	CB	CT	(S+C)H	(S+C)B	(S+C)T
SC
SH
SB
ST
CH
CB
CT
(S+C)H
(S+C)B
(S+C)T
OTU17	SC	SH	SB	ST	CH	CB	CT	(S+C)H	(S+C)B	(S+C)T
SC
SH
SB
ST
CH
CB
CT
(S+C)H
(S+C)B
(S+C)T
OTU27	SC	SH	SB	ST	CH	CB	CT	(S+C)H	(S+C)B	(S+C)T
SC
SH
SB
ST
CH
CB
CT
(S+C)H
(S+C)B
(S+C)T
OTU31	SC	SH	SB	ST	CH	CB	CT	(S+C)H	(S+C)B	(S+C)T
SC
SH
SB
ST
CH
CB
CT
(S+C)H
(S+C)B
(S+C)T
OTU32	SC	SH	SB	ST	CH	CB	CT	(S+C)H	(S+C)B	(S+C)T
SC
SH
SB
ST
CH
CB
CT
(S+C)H
(S+C)B
(S+C)T
OTU33	SC	SH	SB	ST	CH	CB	CT	(S+C)H	(S+C)B	(S+C)T
SC
SH
SB
ST
CH
CB
CT
(S+C)H
(S+C)B
(S+C)T
OTU50	SC	SH	SB	ST	CH	CB	CT	(S+C)H	(S+C)B	(S+C)T
SC
SH
SB
ST
CH
CB
CT
(S+C)H
(S+C)B
(S+C)T
