# Supplementary material for: Systematic Analysis of Impact of Sampling Regions and Storage Methods on Fecal Gut Microbiome and Metabolome Profiles
Source: mSphere. 2020 Jan 8;5(1):e00763-19. doi: 10.1128/mSphere.00763-19 (PMC6952195; doi:10.1128/mSphere.00763-19)
Supplement: TABLE S3 [file mSphere.00763-19-st003.xlsx]

## Sheet: Sheet1
Table S3 OTUs with differential abundance across different storage methods
group	OTU_1	OTU_2	OTU_6	OTU_7	OTU_8	OTU_10	OTU_12	OTU_15	OTU_20	OTU_22	OTU_23	OTU_24	OTU_25	OTU_27	OTU_39	OTU_40	OTU_46	OTU_50	OTU_51	OTU_196
	mean reads(%)	mean reads(%)	mean reads(%)	mean reads(%)	mean reads(%)	mean reads(%)	mean reads(%)	mean reads(%)	mean reads(%)	mean reads(%)	mean reads(%)	mean reads(%)	mean reads(%)	mean reads(%)	mean reads(%)	mean reads(%)	mean reads(%)	mean reads(%)	mean reads(%)	mean reads(%)
SC	2164.67 (7.66)a,b	3096.67 (10.96)a	1143.5 (4.05)a,b	1476.67 (5.22)a,b	455 (1.61)a	512.17 (1.81)a,b	244.33 (0.86)a,b	317.83 (1.12)a,b	523.83 (1.85)a,b	127.83 (0.45)a	158.5 (0.56)a,b	54 (0.19)a	271.67 (0.96)a,b	108.33 (0.38)a	151.17 (0.53)a,b	56.83 (0.20)a,b	28.83 (0.10)a,b	98.17 (0.35)a	123.17 (0.44)a,b	13.5 (0.05)a,b
RoT-RL	2014.83 (7.13)a,b	654.67 (2.32)b	271.5 (0.96)b	583.67 (2.06)a,b	1427.5 (5.05)a,b	361.5 (1.28)a,b	568.67 (2.01)a,b	139.17 (0.49)b	193 (0.68)a	890.33 (3.15)b	354 (1.25)a,b	648.83 (2.30)b	127.17 (0.45)a	539.5 (1.91)b	42.5 (0.15)b	330.17 (1.17)a,b	249.17 (0.88)a	520.17 (1.84)b	67.5 (0.24)a,b	194.17 (0.69)a
RoT	1939.83 (6.86)a,b	2483.33 (8.79)a,b	1444.17 (5.11)a	2082.67 (7.37)b	453 (1.60)a,b	451.67 (1.60)a,b	228.5 (0.81)b	588 (2.08)a	917.17 (3.24)b	129 (0.46)a,c	130 (0.46)a,b	93.33 (0.33)a,b	330.67 (1.17)b	103 (0.36)a	150.5 (0.53)a,b	80.5 (0.28)a,b	46.83 (0.16)a,b	104.83 (0.37)a	265 (0.94)a	24.33 (0.09)a,b
GT-RL	2489 (8.81)b	930.17 (3.29)b	326.17 (1.15)a,b	743.67 (2.63)a,b	2189.67 (7.75)b	895.33 (3.17)b	746.17 (2.64)a,b	218.33 (0.77)a,b	340.5 (1.20)a	265.33 (0.94)a,b	623 (2.20)b	660.67 (2.34)b	309.83 (1.10)b	154.17 (0.55)a,b	110.5 (0.39)a,b	348.83 (1.23)b	262.83 (0.93)a,b	150.17 (0.53)a,b	67.33 (0.24)b	302.83 (1.07)a,b
GT	974.67 (3.45)a,b	2429.33 (8.59)a,b	1022.33 (3.62)a,b	1486.5 (5.26)a,b	183.83 (0.65)a	197.33 (0.70)a,b	450.5 (1.59)a,b	382.83 (1.35)a,b	599 (2.12)a,b	244.17 (0.86)a,b	67.33 (0.24)a	76.33 (0.27)a,b	141.67 (0.50)a	186.83 (0.66)a,b	367.5 (1.30)a	57.83 (0.20)a,b	25 (0.09)b	210.33 (0.74)a,b	93 (0.33)a,b	21.33 (0.08)a,b
FT-RL	2212.33 (7.83)b	968.5 (3.43)b	445 (1.57)a,b	869.83 (3.08)a,b	2472.83 (8.75)b	590.17 (2.09)a,b	790.5 (2.80)a	250 (0.88)a,b	382.67 (1.35)a	326.5 (1.16)b,c	674.83 (2.39)b	578.67 (2.05)a,b	239.33 (0.85)a,b	244.5 (0.87)a,b	95.67 (0.34)a,b	198 (0.70)a,b	178.33 (0.63)a,b	152.67 (0.54)a,b	70.17 (0.25)a,b	263.33 (0.93)a,b
FT	481.33 (1.70)a	1466.83 (5.19)b	759.5 (2.69)a,b	1183.17 (4.19)a	259.5 (0.92)a	238.67 (0.84)a	416.17 (1.47)a,b	408 (1.44)a,b	442.83 (1.57)a,b	204 (0.72)a,b	40 (0.14)a	128.17 (0.45)a,b	208.67 (0.74)a,b	186.83 (0.66)a,b	342.67 (1.21)a	51.67 (0.18)a	120.83 (0.43)a,b	202 (0.71)a,b	58 (0.21)b	48.17 (0.17)b
Mean sequencing reads and relative abundance (in brackets) are provided for each OTU. a,b,c:There is no difference in multiple comparisons with the same letters. OTUs with abundance levels signfiicantly different compared to SC are highlighted in red. OTU_1: belonging to species Bacteroides_plebeius; OTU_2: belonging to genus Alistipes; OTU_6: belonging to genus Alistipes; OTU_7: belonging to spe…
Pairwise comparisons that are significant are highlighted in yellow
OTU_1	SC	RoT-RL	RoT	GT-RL	GT	FT-RL	FT		OTU_23	SC	RoT-RL	RoT	GT-RL	GT	FT-RL	FT
SC									SC
RoT-RL									RoT-RL
RoT									RoT
GT-RL									GT-RL
GT									GT
FT-RL									FT-RL
FT									FT
OTU_2	SC	RoT-RL	RoT	GT-RL	GT	FT-RL	FT		OTU_24	SC	RoT-RL	RoT	GT-RL	GT	FT-RL	FT
SC									SC
RoT-RL									RoT-RL
RoT									RoT
GT-RL									GT-RL
GT									GT
FT-RL									FT-RL
FT									FT
OTU_6	SC	RoT-RL	RoT	GT-RL	GT	FT-RL	FT		OTU_25	SC	RoT-RL	RoT	GT-RL	GT	FT-RL	FT
SC									SC
RoT-RL									RoT-RL
RoT									RoT
GT-RL									GT-RL
GT									GT
FT-RL									FT-RL
FT									FT
OTU_7	SC	RoT-RL	RoT	GT-RL	GT	FT-RL	FT		OTU_27	SC	RoT-RL	RoT	GT-RL	GT	FT-RL	FT
SC									SC
RoT-RL									RoT-RL
RoT									RoT
GT-RL									GT-RL
GT									GT
FT-RL									FT-RL
FT									FT
OTU_8	SC	RoT-RL	RoT	GT-RL	GT	FT-RL	FT		OTU_39	SC	RoT-RL	RoT	GT-RL	GT	FT-RL	FT
SC									SC
RoT-RL									RoT-RL
RoT									RoT
GT-RL									GT-RL
GT									GT
FT-RL									FT-RL
FT									FT
OTU_10	SC	RoT-RL	RoT	GT-RL	GT	FT-RL	FT		OTU_40	SC	RoT-RL	RoT	GT-RL	GT	FT-RL	FT
SC									SC
RoT-RL									RoT-RL
RoT									RoT
GT-RL									GT-RL
GT									GT
FT-RL									FT-RL
FT									FT
OTU_12	SC	RoT-RL	RoT	GT-RL	GT	FT-RL	FT		OTU_46	SC	RoT-RL	RoT	GT-RL	GT	FT-RL	FT
SC									SC
RoT-RL									RoT-RL
RoT									RoT
GT-RL									GT-RL
GT									GT
FT-RL									FT-RL
FT									FT
OTU_15	SC	RoT-RL	RoT	GT-RL	GT	FT-RL	FT		OTU_50	SC	RoT-RL	RoT	GT-RL	GT	FT-RL	FT
SC									SC
RoT-RL									RoT-RL
RoT									RoT
GT-RL									GT-RL
GT									GT
FT-RL									FT-RL
FT									FT
OTU_20	SC	RoT-RL	RoT	GT-RL	GT	FT-RL	FT		OTU_51	SC	RoT-RL	RoT	GT-RL	GT	FT-RL	FT
SC									SC
RoT-RL									RoT-RL
RoT									RoT
GT-RL									GT-RL
GT									GT
FT-RL									FT-RL
FT									FT
OTU_22	SC	RoT-RL	RoT	GT-RL	GT	FT-RL	FT		OTU_196	SC	RoT-RL	RoT	GT-RL	GT	FT-RL	FT
SC									SC
RoT-RL									RoT-RL
RoT									RoT
GT-RL									GT-RL
GT									GT
FT-RL									FT-RL
FT									FT
