# Supplementary material for: Systematic Analysis of Impact of Sampling Regions and Storage Methods on Fecal Gut Microbiome and Metabolome Profiles
Source: mSphere. 2020 Jan 8;5(1):e00763-19. doi: 10.1128/mSphere.00763-19 (PMC6952195; doi:10.1128/mSphere.00763-19)
Supplement: TABLE S5 [file mSphere.00763-19-st005.xlsx]

## Sheet: Sheet1
Table S5. Metabolite table for different sampling regions.
child no.	group	group Abbreviation	repeat	1-Monolauroyl-Rac-Glycerol	1-Palmitoyl-sn-glycero-3-phosphocholine	2-Hydroxyphenethylamine	Deoxycytidine	2-Furoic acid	2-Hydroxycaproic acid	2-Hydroxypalmitic Acid	2-Methoxyestradiol	2-Phenylacetamide	2-Piperidinemethanol	3,4,5-Trimethoxycinnamic acid	3-Hydroxyanthranilic acid	3-Hydroxyphenylacetic acid	3-Indolepropionic acid	3-Methyladenine	Methylglutaric acid	3-Methylhistidine	3-Methylxanthine	3-Phenylbutyric Acid	3-Pyridylacetic acid	Ureidopropionic acid	Xanthurenic acid	4-Aminohippuric acid	4-Hydroxybenzaldehyde	4-Hydroxycinnamic acid	5'-Methylthioadenosine	5-Hydroxymethyl-2-Deoxyuridine	5-Methoxytryptamine	5-Methoxytryptophol	8-Hydroxy-deoxyguanosine	L-Acetylcarnitine	Adenine	Adenosine	3'-AMP	Agmatine Sulfate	Allantoin	Arachidonic acid	Argininosuccinic acid	Ascorbic acid	Beta-Alanine	Bilirubin	Biotin	Capric acid	Carnosine	Cholesterol	Cholic acid
child 1	standard control	SC	1	1.26407e-06	0.00798148	0.177051	8.34482e-05	2.19698e-06	2.86697e-05	0.0124623	4.06109e-06	0.000132521	1.19106e-05	1.93572e-05	0.00059136	2.13885e-06	6.01243e-05	6.28188e-05	4.19654e-05	0.000144505	0.00195675	2.44567e-06	0.000751771	0.000287054	8.55549e-05	0.000146153	7.9584e-05	3.66008e-05	8.76195e-07	0.000529624	1.3587e-05	0.00036515	1.34906e-06	5.16697e-05	0.000469936	0.000129128	3.7383e-06	7.64463e-05	2.21711e-05	0.000136488	2.47488e-06	0.00310792	1.01125e-06	0.00102957	0.000325645	0.00134161	0.000151056	0.000698669	0.0181707
child 1	standard control	SC	2	1.38126e-06	0.00392206	0.193465	0.000191692	2.40065e-06	1.41414e-05	0.0170046	4.43759e-06	0.000164314	1.30148e-05	2.11518e-05	0.000621904	1.11801e-05	6.56983e-05	0.0001446	4.58559e-05	0.000169034	0.00188632	2.6724e-06	0.00071843	0.000319332	8.39773e-05	0.000159702	0.000104391	8.02194e-05	9.57425e-07	0.000560254	3.34499e-05	0.000486909	1.47413e-06	5.64598e-05	0.000638812	0.00338082	4.08487e-06	1.40091e-05	1.39646e-06	0.000138193	1.65958e-06	0.00659267	1.105e-06	0.000438839	0.000336604	0.000900247	0.000187731	0.00108264	0.00436601
child 2	standard control	SC	1	1.60637e-06	0.291669	0.224995	6.3177e-05	2.79189e-06	1.25163e-05	0.00201498	7.857e-05	0.000168407	1.51358e-05	2.4599e-05	0.000427078	7.17757e-05	0.000157122	5.43401e-05	5.33293e-05	0.000599339	0.000480154	5.20716e-06	0.00139928	0.00163535	3.30236e-05	0.00018573	0.000101135	4.65119e-05	1.11346e-06	0.000651561	0.000105943	4.11868e-05	1.71437e-06	6.56613e-05	8.76793e-05	0.000164094	0.00192195	0.000740854	3.40074e-05	0.00036918	1.01395e-06	0.00104722	1.28509e-06	0.000371116	8.90087e-05	0.000583424	0.000505428	0.0019454	0.0576081
child 2	standard control	SC	2	2.32213e-06	0.0956633	0.325247	0.000135702	4.03589e-06	1.52661e-05	0.00280609	6.18444e-05	0.000243444	2.188e-05	3.55597e-05	0.000219676	3.92911e-06	0.00011045	8.49156e-05	7.70914e-05	0.000644532	0.000869157	4.49274e-06	0.00167202	0.00159876	4.7738e-05	0.000268486	0.000146198	6.72364e-05	1.60959e-06	0.00094188	0.000125482	5.95385e-05	2.47825e-06	9.49183e-05	0.000101507	0.000237211	6.86734e-06	0.000548762	2.34769e-06	0.000478311	3.54632e-06	0.00142381	1.85769e-06	0.000207363	0.000105176	0.000953472	4.38764e-05	0.0048243	0.029
child 3	standard control	SC	1	6.13177e-06	0.0176469	0.137559	2.58934e-06	3.39134e-07	2.37232e-07	0.00810585	6.26888e-07	0.00031433	1.83857e-06	2.98807e-06	1.84593e-05	9.19583e-05	0.00106292	0.000179905	6.47796e-06	3.62799e-05	0.00149497	3.77524e-07	3.61356e-05	3.34693e-07	0.000148041	2.25608e-05	0.000725545	5.64985e-06	1.35253e-07	7.91458e-05	9.70938e-05	0.000127493	4.94683e-05	7.97595e-06	4.99086e-05	0.00524907	5.7706e-07	0.000458196	3.361e-06	0.000614101	1.23166e-07	1.63528e-05	3.07884e-07	0.00625611	0.000652463	0.00458592	0.000129413	0.00120911	0.00464783
child 3	standard control	SC	2	2.54067e-07	0.024234	0.0930506	0.000423377	4.41571e-07	3.08888e-07	0.00507217	8.16242e-07	2.66355e-05	2.39391e-06	3.89063e-06	0.000653556	4.29889e-07	0.000573528	5.20717e-05	8.43466e-06	4.61948e-06	0.000548767	4.91556e-07	4.70506e-05	4.35788e-07	4.20366e-05	2.93754e-05	6.4283e-05	7.35641e-06	1.76107e-07	0.000103052	4.27581e-05	6.51418e-06	2.71148e-07	0.000263049	0.000343533	0.0101321	7.51363e-07	0.000299491	1.66623e-06	0.000260731	1.60369e-07	0.000350829	2.03252e-07	0.00305146	0.000220243	0.00438553	0.000312609	0.000744764	0.00779974
child 1	Surface of fecal head	SH	1	8.43217e-07	0.00236164	0.118104	9.24931e-05	1.46552e-06	1.1305e-05	0.0157664	2.70901e-06	8.84001e-05	7.9451e-06	3.00211e-05	0.000531734	1.10494e-05	4.01068e-05	9.96184e-05	2.79936e-05	8.10892e-05	0.0013402	1.63142e-06	0.000543165	0.000435487	6.97284e-05	9.74933e-05	5.30876e-05	0.000100877	5.84478e-07	0.000342018	2.68905e-05	0.000148814	8.99908e-07	3.4467e-05	0.000558552	0.00274837	2.49368e-06	0.000461701	7.07803e-06	0.000131222	1.53979e-06	0.000323152	6.74569e-07	0.000399049	0.000225088	0.00110735	0.000759666	0.00121425	6.04475e-06
child 1	Surface of fecal head	SH	2	6.8013e-07	0.000832738	0.0952617	0.000331626	4.74899e-06	0.000190537	0.0102819	2.18506e-06	0.000287788	6.40844e-06	5.73777e-05	0.00184381	1.1508e-06	3.23497e-05	0.000103843	9.50193e-05	0.000249281	0.00618849	1.31588e-06	0.000125953	5.98535e-05	0.000196536	0.00108081	4.28199e-05	0.000159912	4.71434e-07	0.000275868	3.7895e-05	0.000593615	7.25856e-07	2.78007e-05	0.000489168	6.94768e-05	2.01138e-06	3.45855e-05	1.29808e-05	6.44823e-05	3.09956e-06	0.00165383	1.97779e-06	0.000115813	0.000941054	0.00079127	9.05992e-05	0.000934261	4.87563e-06
child 2	Surface of fecal head	SH	1	5.66885e-06	0.011264	0.794002	7.52255e-05	9.85254e-06	6.89205e-06	0.000843039	1.82123e-05	0.000594304	5.3414e-05	8.68094e-05	0.000536279	9.59186e-06	0.000269633	6.40838e-05	0.000188198	0.000103072	0.00142121	1.09678e-05	0.00104981	0.000134553	0.000116539	0.000655436	0.000356902	0.000164139	3.92938e-06	0.00229934	6.09322e-05	0.000145347	6.04997e-06	0.000231717	0.000247803	0.000579085	1.67647e-05	2.4e-05	5.73124e-06	0.000119312	3.57822e-06	1.47678e-05	4.53505e-06	2.07408e-05	1.22988e-05	7.58444e-05	1.62517e-05	6.93573e-05	0.00148015
child 2	Surface of fecal head	SH	2	3.0727e-07	0.0997486	0.108413	0.00080304	5.34039e-07	2.88204e-05	0.00121193	0.000279939	3.22132e-05	4.83329e-05	4.70535e-06	0.000569213	0.000126625	0.0014652	0.000266795	0.000153177	9.98566e-05	0.000819658	5.94491e-07	0.000690662	0.000480266	6.31681e-06	0.000946667	0.000432918	8.89689e-06	2.80981e-05	0.000124632	0.000119699	0.000354259	3.27928e-07	1.25598e-05	0.00133015	3.13883e-05	0.000336456	5.63771e-05	7.90285e-06	0.00033555	9.85366e-07	7.55467e-05	2.45814e-07	0.000173814	0.000450606	0.000230766	0.000277888	0.000735354	2.20272e-06
child 3	Surface of fecal head	SH	1	6.30433e-07	0.006081	0.088301	0.000114627	1.0957e-06	2.76293e-05	0.00841211	2.0254e-06	6.60926e-05	1.23995e-05	9.65408e-06	0.00099075	2.1058e-05	0.000250766	7.89033e-05	2.09295e-05	1.14626e-05	0.00253229	1.21973e-06	0.000607175	1.81304e-05	8.55468e-05	0.000385624	7.79301e-05	1.8254e-05	4.36987e-07	0.00309894	7.57482e-05	0.000118849	2.19362e-05	0.000268002	9.14664e-05	6.44001e-05	1.86441e-06	1.35975e-05	6.37372e-07	0.000519813	4.17127e-06	0.0016596	5.04343e-07	0.00261897	0.000693849	0.0033144	5.50436e-05	0.00348935	0.00749047
child 3	Surface of fecal head	SH	2	1.82968e-06	0.00561697	0.256273	0.000315052	3.18001e-06	2.22448e-06	0.00205973	7.30252e-05	0.000191818	1.72399e-05	2.80187e-05	0.00017309	3.09588e-06	0.0002701	6.57482e-05	6.07429e-05	0.000115331	0.00147631	1.66468e-05	0.000712998	0.000721413	3.76144e-05	0.000211549	0.000115194	5.29778e-05	1.26825e-06	0.0025238	1.96665e-05	4.69124e-05	1.95269e-06	0.00052007	0.000455487	0.000186906	0.000667636	0.00501509	1.84982e-06	0.000246716	8.90673e-06	0.00190682	1.46374e-06	0.00158651	8.4586e-05	0.00236692	0.000999888	0.00702017	0.00925951
child 1	Surface of fecal body	SB	1	1.58163e-06	0.00156803	0.22153	0.000122434	7.7753e-06	0.000122891	0.01382	5.08131e-06	0.000165813	1.49027e-05	2.42201e-05	0.0011854	1.09967e-05	7.52287e-05	0.000152792	5.25079e-05	0.000254333	0.00277031	3.06006e-06	0.000532252	6.85819e-05	3.25149e-05	0.000559458	9.9577e-05	4.57955e-05	1.09631e-06	0.000641526	5.44022e-05	0.000224067	1.68797e-06	6.46501e-05	0.000163027	0.000161567	4.67743e-06	8.1024e-05	5.0124e-06	0.000149967	9.98337e-07	0.00095016	1.2653e-06	0.000199273	0.000810383	0.000888417	4.07126e-05	0.00112872	1.13382e-05
child 1	Surface of fecal body	SB	2	4.55029e-07	0.00433643	0.0637331	0.000109413	1.64672e-06	7.6783e-05	0.0369544	1.46187e-06	0.000121895	4.28745e-06	3.76597e-05	0.000881652	1.73002e-05	2.1643e-05	7.95821e-05	5.66217e-05	0.00012811	0.000958887	8.80367e-07	0.000385099	2.70475e-05	0.000164537	5.26107e-05	0.000125717	9.50605e-05	3.15404e-07	0.000184564	5.19146e-05	0.000678704	4.85621e-07	1.85995e-05	0.000251598	0.00139962	0.000374787	0.00014505	1.78297e-05	0.000375665	2.87217e-07	0.000687628	3.6402e-07	0.000957473	0.000542577	0.0029193	4.29244e-05	0.00147411	3.26195e-06
child 2	Surface of fecal body	SB	1	1.0667e-06	0.181584	0.149406	0.000156687	6.65096e-06	1.40994e-05	0.00564342	0.000116498	0.000111829	1.00508e-05	1.63348e-05	0.000451633	1.80489e-06	9.74282e-05	0.000160227	3.54129e-05	0.000266286	0.000697383	2.0638e-06	0.00187286	0.000971285	2.1929e-05	0.000123332	6.71577e-05	3.08859e-05	1.72122e-06	0.000622624	0.000335308	2.73498e-05	1.13841e-06	4.36019e-05	0.000132924	0.000108966	3.1546e-06	0.00106228	1.85565e-05	0.000421433	2.62536e-06	0.000144748	8.53353e-07	0.000596824	0.000124699	0.00211993	2.49322e-05	0.00361854	0.0754904
child 2	Surface of fecal body	SB	2	8.93992e-07	0.127321	0.0165602	9.14443e-05	2.0549e-07	1.33255e-05	0.00752692	8.8371e-05	1.23952e-05	1.11403e-06	1.81055e-06	6.75508e-05	0.000114008	0.00045092	0.000105463	3.92517e-06	0.000135317	9.54924e-05	2.28751e-07	2.18955e-05	2.02799e-07	9.50812e-05	1.36702e-05	7.36594e-05	3.42339e-06	8.19535e-08	4.79565e-05	0.000180694	8.9657e-05	1.26182e-07	4.83284e-06	0.000212968	0.00117819	4.97641e-05	9.74524e-05	5.4213e-07	0.000608733	7.46295e-08	7.07261e-06	4.94624e-07	0.00140104	8.79263e-05	0.0017279	3.38955e-07	0.00205546	8.47573e-07
child 3	Surface of fecal body	SB	1	4.34966e-07	0.00555809	0.060923	0.000127431	7.55976e-07	5.28821e-07	0.00259044	1.39742e-06	4.56004e-05	4.09841e-06	6.6608e-06	0.000979043	0.000236852	0.000409342	0.000165565	1.44402e-05	3.01353e-05	0.000764405	8.4155e-07	0.000443108	2.77531e-05	7.93666e-05	5.0291e-05	0.000124865	1.25943e-05	3.01498e-07	0.000176427	5.0376e-05	7.00672e-05	4.64209e-07	0.000292368	0.000138565	0.0105267	1.28634e-06	1.15938e-05	2.27332e-06	0.000291853	1.76977e-06	0.000593377	3.4797e-07	0.00275189	0.000496809	0.00295827	0.000113378	0.00447126	0.00865446
child 3	Surface of fecal body	SB	2	4.45395e-07	0.0235847	0.166925	0.000338456	7.74103e-07	5.41501e-07	0.00799449	1.43092e-06	4.66938e-05	4.19668e-06	6.82052e-06	0.000849368	7.53622e-07	0.000394465	8.62055e-05	1.47865e-05	8.09824e-06	0.00229274	8.6173e-07	0.000305708	3.37497e-05	7.57869e-05	5.14969e-05	0.000242858	1.28963e-05	3.08727e-07	0.00194944	3.53805e-05	1.14198e-05	4.7534e-07	1.82058e-05	0.000234394	4.54981e-05	1.31719e-06	0.000296759	4.62403e-07	0.000654197	2.81137e-07	0.00211586	3.56314e-07	0.00416253	0.000290754	0.00645918	0.000180086	0.0032586	0.0129415
child 1	Surface of fecal tail	ST	1	9.99847e-08	0.00111105	0.235761	0.000582387	6.12038e-07	2.66209e-05	0.000228773	3.21221e-07	1.04821e-05	3.98714e-05	2.87508e-05	9.45865e-06	1.69177e-07	0.00113115	0.000190693	3.31935e-06	1.81793e-06	2.50666e-05	1.93446e-07	1.85161e-05	1.71499e-07	0.000307995	1.15603e-05	6.29488e-06	2.89502e-06	1.19852e-05	4.05548e-05	1.0747e-06	0.000285744	1.06707e-07	4.08693e-06	0.00100953	0.00979526	2.95689e-07	7.46389e-06	5.04033e-06	2.10438e-06	6.31111e-08	2.60467e-07	1.66498e-06	0.00055569	6.74686e-05	7.04712e-05	7.99917e-05	0.000126443	0.00726374
child 1	Surface of fecal tail	ST	2	5.07205e-07	0.00730736	0.173691	0.000228907	1.55808e-07	2.06715e-05	0.0100549	2.88009e-07	9.39829e-06	1.13036e-05	1.96839e-05	8.48069e-06	6.83946e-05	0.000717753	0.00024015	2.97615e-06	1.62997e-06	0.000464498	1.73445e-07	1.66017e-05	1.53767e-07	0.000367569	1.0365e-05	0.000244974	0.000140057	1.06474e-05	3.63617e-05	9.6358e-07	0.000236136	9.5674e-08	3.66437e-06	0.00402017	0.0225941	2.65117e-07	0.000104823	2.79592e-06	0.000162818	5.65858e-08	0.000566887	7.1717e-08	0.00133035	0.000177441	0.00161425	4.84056e-05	0.00127356	0.00291965
child 2	Surface of fecal tail	ST	1	1.53252e-06	0.0143278	0.214651	0.000109523	2.66354e-06	2.03635e-05	0.00129798	5.51637e-05	0.000160665	1.444e-05	2.34681e-05	0.000348823	2.59307e-06	0.000107661	0.000104019	5.08776e-05	0.00115624	0.000438572	2.74359e-05	0.00112721	0.00342051	3.15054e-05	0.000177191	9.64852e-05	4.43736e-05	1.06227e-06	0.000621607	5.87386e-05	3.92933e-05	1.63556e-06	0.000214497	6.69913e-05	0.0103074	4.5322e-06	0.00141325	8.0111e-06	3.2255e-05	2.25622e-06	0.0209035	1.22601e-06	0.000126913	9.15229e-05	0.000779864	0.000141456	0.00154649	0.0180493
child 2	Surface of fecal tail	ST	2	1.39991e-06	0.0575989	0.146494	0.000215974	1.44254e-06	2.51747e-05	0.00378793	2.9302e-07	9.5618e-06	0.000185892	1.39668e-06	8.62823e-06	0.000179983	0.00072364	0.000333303	3.02793e-06	0.00024298	0.00034359	1.76462e-07	1.68905e-05	1.56442e-07	0.000105149	1.05454e-05	0.000422358	2.64085e-06	6.32201e-08	3.69943e-05	0.000176977	0.000166127	9.73385e-08	3.72812e-06	0.000345817	0.0163089	2.69729e-07	0.00061514	6.82569e-07	0.000816993	5.75703e-08	0.000298976	3.00817e-06	0.000899593	0.000119018	0.00419718	0.000173875	0.00225757	0.00757946
child 3	Surface of fecal tail	ST	1	1.41008e-07	0.0212878	0.130565	0.000643237	2.61726e-06	2.30862e-05	0.00264497	4.53018e-07	1.47828e-05	1.32863e-06	2.15932e-06	1.33395e-05	3.95233e-05	0.000877482	0.000190133	4.68128e-06	4.21608e-05	0.00184633	2.72816e-07	2.61133e-05	2.41865e-07	1.43737e-05	1.63035e-05	8.87766e-06	4.08284e-06	9.77403e-08	5.71944e-05	1.51564e-06	3.6154e-06	1.50488e-07	5.76379e-06	6.16391e-06	0.0190493	4.1701e-07	0.000787524	1.40115e-06	0.000230931	8.90055e-08	0.000227617	2.71309e-06	0.00495512	0.000103266	0.00230725	0.000228179	0.000463209	1.01084e-06
child 3	Surface of fecal tail	ST	2	1.50716e-07	0.0198534	0.127311	2e-06	2.61946e-07	1.83237e-07	0.00262092	4.84206e-07	0.000184345	1.4201e-06	1.01188e-05	1.42579e-05	0.000153301	0.000728336	0.000205821	5.00355e-06	2.74033e-06	0.00100585	2.91598e-07	2.7911e-05	2.58515e-07	0.000126029	1.74259e-05	0.000453116	4.36392e-06	1.04469e-07	6.11319e-05	1.61999e-06	3.8643e-06	1.60849e-07	6.1606e-06	6.58826e-06	0.0176074	4.45719e-07	3.22619e-05	1.52375e-07	0.0002454	9.5133e-08	5.07013e-05	7.4618e-07	0.0034273	0.000427264	0.00330335	4.47826e-05	0.00178763	1.08043e-06
child 1	Core of fecal head	CH	1	6.2643e-07	0.00160848	0.0877403	0.000198472	1.08874e-06	2.22151e-05	0.0198444	2.01253e-06	0.000237951	5.90245e-06	3.62385e-05	0.00104266	1.05994e-06	2.97955e-05	0.000247179	4.22199e-05	0.000168456	0.00201949	1.21199e-06	0.000621726	6.78204e-05	0.00010387	7.24282e-05	0.000183503	0.000114786	4.34211e-07	0.00025507	2.77238e-05	0.000478969	6.68545e-07	0.000153317	0.00116327	0.00358856	1.85257e-06	0.000229239	1.89579e-05	0.000137323	9.32415e-07	0.00389998	5.0114e-07	0.00027283	0.000470628	0.00162702	9.77152e-05	0.00162661	4.49067e-06
child 1	Core of fecal head	CH	2	2.29765e-06	0.00297843	0.0400748	0.000325416	4.97276e-07	0.000169597	0.0331259	9.19211e-07	0.000169127	1.15856e-05	5.15216e-05	0.00200892	4.32257e-05	1.36089e-05	0.000140456	0.000116652	0.000129661	0.00240261	5.53566e-07	5.2986e-05	4.16925e-05	0.000259343	0.00115231	0.000280986	0.000177073	1.98323e-07	0.000116052	6.09e-05	0.000920239	3.05353e-07	0.00011693	0.00099147	0.000848572	0.000132383	6.0778e-05	7.34944e-06	0.00028658	1.80599e-07	0.000766738	4.47478e-07	0.000602664	0.000723346	0.00215852	8.20252e-07	0.000339215	2.05108e-06
child 2	Core of fecal head	CH	1	1.41902e-06	0.249651	0.198754	0.000193533	2.46627e-06	1.384e-05	0.00254217	0.000174992	0.000148765	1.33705e-05	2.173e-05	0.000591787	7.32941e-05	0.000296537	0.000131504	4.71094e-05	0.000227397	0.00123186	7.70554e-06	0.00367639	0.000671785	2.9172e-05	0.000164068	8.93392e-05	4.10872e-05	1.01629e-05	0.00101987	0.000275311	3.63831e-05	1.51442e-06	5.80032e-05	6.20297e-05	0.000144956	4.19653e-06	0.000482926	4.34539e-05	0.000413341	1.97911e-06	0.00011341	1.13521e-06	0.000656408	0.000198261	0.000534089	0.000103301	0.00714218	0.0464458
child 2	Core of fecal head	CH	2	1.04433e-06	0.237143	0.146273	0.000682514	1.81506e-06	2.18181e-05	0.00209273	0.000162502	0.000109484	9.84007e-06	1.59922e-05	0.000629646	3.49485e-05	0.000325898	0.000309243	3.46703e-05	0.000247755	0.000861125	2.02052e-06	0.00219644	0.000548334	2.14692e-05	0.000120746	6.57494e-05	3.02382e-05	1.83417e-05	0.000423591	4.96425e-05	0.000129383	1.3776e-06	4.26876e-05	0.000328825	0.0047425	3.08845e-06	0.000474837	8.06847e-06	0.000374732	7.15524e-06	8.54354e-05	8.35458e-07	0.000342649	0.000158004	0.000324456	0.000133403	0.0011615	0.0237939
child 3	Core of fecal head	CH	1	1.09024e-06	0.00459392	0.152703	0.000179182	1.89485e-06	2.58752e-05	0.00455021	3.50262e-06	0.000114297	1.02726e-05	1.66953e-05	0.000901136	0.000118317	0.000417476	6.05631e-05	3.61944e-05	1.98229e-05	0.00114709	2.10934e-06	0.00111025	6.78548e-05	8.11052e-05	0.000126054	6.86398e-05	3.15675e-05	7.55703e-07	0.00133021	8.63443e-05	2.79534e-05	7.97515e-06	0.000310506	9.50853e-05	0.00011137	3.22422e-06	4.24237e-05	1.10224e-06	0.000253649	3.91538e-06	0.00200162	8.72186e-07	0.00100134	0.000765893	0.00237597	3.85494e-05	0.00306766	0.00465346
child 3	Core of fecal head	CH	2	1.19244e-06	0.00434976	0.167018	0.000276277	2.07248e-06	1.44974e-06	0.00109189	3.83097e-06	0.000125012	1.12356e-05	1.82604e-05	0.00117879	2.01765e-06	0.000659549	5.50112e-05	3.95874e-05	8.03901e-05	0.00227612	2.30708e-06	0.000983662	9.47116e-05	2.45141e-05	0.000137871	7.50743e-05	3.45267e-05	8.26545e-07	0.00330918	1.28171e-05	3.05738e-05	1.27261e-06	0.000533656	0.00018575	0.000121811	0.00067849	0.00291926	1.8502e-05	0.000117788	5.5125e-06	0.00350742	9.53947e-07	0.000791741	0.000139217	0.000932995	0.000952143	0.00392025	0.00765063
child 1	Core of fecal body	CB	1	1.03841e-06	0.00119114	0.145443	0.000141161	1.80476e-06	2.10789e-05	0.0177044	3.33609e-06	0.000161093	9.78424e-06	1.68256e-05	0.000726169	3.59781e-05	4.93907e-05	0.000150652	3.44736e-05	0.000154093	0.00183551	1.19259e-05	0.000768285	0.000233839	9.56448e-05	0.000120061	6.53764e-05	0.000108441	7.19774e-07	0.000937129	2.88734e-05	0.000424798	1.10822e-06	8.17152e-05	0.00117331	0.000106075	3.07093e-06	0.000113986	1.7289e-05	0.000185604	5.78095e-06	0.0108062	8.30718e-07	0.000293694	0.000325459	0.00157546	0.000123015	0.000686521	7.44399e-06
child 1	Core of fecal body	CB	2	1.49576e-06	0.00246392	0.209502	9.80231e-05	2.59965e-06	6.96996e-06	0.0160455	4.80544e-06	0.00015681	1.40936e-05	2.29052e-05	0.000583255	1.89302e-05	7.11443e-05	0.000127015	4.96571e-05	0.000223554	0.00155996	2.89392e-06	0.000421173	0.000182389	8.03638e-05	0.000172941	9.41707e-05	7.86179e-05	1.03679e-06	0.00106398	3.43796e-05	0.000326055	1.59632e-06	0.000121135	0.000641273	0.000152795	4.42348e-06	3.16885e-05	1.51222e-06	0.00015594	1.04666e-05	0.00248068	1.1966e-06	0.00048795	0.00030183	0.00197926	0.000158744	0.00139477	1.07226e-05
child 2	Core of fecal body	CB	1	5.42266e-06	0.0870691	0.139053	0.000182549	1.72547e-06	3.33211e-05	0.00320372	0.00018727	0.000232858	9.35437e-06	1.52029e-05	0.000775327	6.16088e-05	0.000163721	0.000104247	3.2959e-05	0.000321383	0.00112244	3.8294e-06	0.00208077	0.000463784	2.04095e-05	0.000251614	6.25041e-05	2.87457e-05	7.02361e-07	0.000402683	0.000196589	0.000170877	1.05953e-06	4.05806e-05	4.33976e-05	0.000101415	2.936e-06	0.000602729	1.28617e-05	0.000253961	5.40205e-06	0.000512252	7.9422e-07	0.000150309	0.000303649	0.000782068	3.71928e-05	0.0018287	0.0338118
child 2	Core of fecal body	CB	2	4.44857e-07	0.0758704	0.0623085	7.01833e-05	7.73168e-07	1.18519e-05	0.00405984	0.000125773	4.66374e-05	4.19161e-06	6.81228e-06	0.000630596	4.92168e-05	2.11592e-05	5.91557e-05	3.01598e-05	0.000169172	0.000469936	8.60689e-07	0.000782532	0.000221045	9.14532e-06	5.14347e-05	2.80075e-05	1.28807e-05	3.08354e-07	0.000180439	0.000111694	7.04991e-05	4.74766e-07	0.000111077	0.000374838	0.00306586	0.0113928	0.000573641	1.39684e-06	0.000258794	2.28164e-06	0.000259947	1.50419e-06	0.0001449	9.65087e-05	0.00136569	0.000223507	0.00206244	3.18904e-06
child 3	Core of fecal body	CB	1	6.43201e-06	0.0115411	0.144541	2.1839e-06	2.86032e-07	2.00085e-07	0.00197827	0.000193991	0.000245349	1.55068e-06	2.52019e-06	1.55689e-05	0.000146869	0.00138491	0.000153595	5.46363e-06	2.99231e-06	0.00181224	3.1841e-07	3.04775e-05	1.79228e-06	0.000110663	1.90282e-05	0.000517327	4.76519e-06	1.14075e-07	6.6753e-05	4.47382e-05	4.21962e-06	3.6775e-05	6.72707e-06	7.19406e-06	0.0211788	4.86703e-07	0.000509368	9.32127e-07	0.000423067	1.03881e-07	3.43304e-05	3.95134e-07	0.00514801	0.00047483	0.00453083	4.30216e-05	9.11885e-05	1.17978e-06
child 3	Core of fecal body	CB	2	1.71929e-07	0.0288844	0.137977	0.000547892	2.98815e-07	2.09027e-07	0.0049429	5.52357e-07	1.80245e-05	1.61998e-06	3.26638e-06	1.62647e-05	2.90909e-07	0.00127237	0.000139493	5.7078e-06	3.99109e-05	0.00198204	3.3264e-07	3.18395e-05	2.94901e-07	3.18447e-05	1.98786e-05	1.08244e-05	4.97814e-06	1.19173e-07	6.97362e-05	1.848e-06	4.4082e-06	1.83488e-07	7.0277e-06	7.15011e-05	0.022046	2.01383e-06	0.00121981	4.69097e-06	0.000296048	1.08523e-07	0.00109421	5.17083e-07	0.00443669	0.0001686	0.00563369	0.000105394	0.00157219	1.2325e-06
child 1	Core of fecal tail	CT	1	1.09054e-07	0.00907708	0.0152745	0.000373954	1.89537e-07	2.00381e-05	0.00241871	3.50358e-07	1.14328e-05	1.71708e-05	2.71333e-05	1.03166e-05	1.84522e-07	0.00115173	0.00023722	3.62043e-06	1.98283e-06	2.73403e-05	2.10992e-07	2.01956e-05	1.87055e-07	0.00047779	1.26089e-05	0.000321748	0.000341942	1.14641e-05	4.42334e-05	1.17218e-06	0.000510155	1.16386e-07	4.45764e-06	0.00309599	0.0206786	4.01176e-05	3.09292e-06	1.10254e-07	3.52493e-05	6.88356e-08	0.000927373	1.63599e-06	0.00153544	0.000123501	0.000505338	1.47108e-05	0.00242162	0.0103281
child 1	Core of fecal tail	CT	2	5.9679e-07	0.00491341	0.0221752	0.000381365	1.8763e-06	1.18593e-05	0.0185124	5.08643e-07	1.6598e-05	1.40838e-05	2.05564e-05	0.000412692	2.67886e-07	0.000490657	0.000202969	1.44179e-05	2.87863e-06	0.000775174	3.06314e-07	2.93197e-05	2.71562e-07	0.000277067	0.000389829	0.000133552	0.000244009	2.28849e-06	6.42171e-05	1.70174e-06	0.000241686	1.68966e-07	0.000402639	0.00333489	0.0177572	6.98048e-05	2.15754e-06	3.67613e-07	0.000140152	9.99342e-08	0.00178523	5.32243e-06	0.00181538	0.000106336	0.000993808	7.14917e-05	0.00264137	0.00913107
child 2	Core of fecal tail	CT	1	1.86143e-06	0.0171682	0.260719	0.000155109	6.06116e-06	2.61871e-05	0.00183387	9.40103e-05	0.000195146	1.75391e-05	2.85048e-05	0.000607297	3.14959e-06	0.000129459	0.000122408	6.17967e-05	0.00105247	0.000831141	3.6014e-06	0.00206261	0.0023652	3.8267e-05	0.000215219	0.000117193	5.38969e-05	1.29025e-06	0.000755014	0.000213787	4.77263e-05	1.98657e-06	7.60869e-05	8.13688e-05	0.00173145	5.50488e-06	0.00153587	2.08298e-05	0.000163457	1.17495e-06	0.00160142	1.48913e-06	9.30394e-05	0.000183235	0.000974586	0.000146337	0.000982047	1.3344e-05
child 2	Core of fecal tail	CT	2	2.53701e-07	0.00508162	0.356439	0.000251755	3.70192e-06	6.07551e-05	0.000654708	0.000100157	2.65972e-05	4.02604e-05	3.88502e-06	0.000495524	0.000121911	0.00137733	0.000198252	6.55788e-05	4.61282e-06	0.00117911	4.90848e-07	4.69828e-05	4.3516e-07	9.96336e-05	2.93331e-05	0.000227516	7.34581e-06	1.75853e-07	0.000102904	0.000284596	6.50479e-06	2.70757e-07	0.00221004	0.000246861	0.0252216	7.50281e-07	0.000150319	2.56493e-07	5.33964e-06	1.60138e-07	0.000940722	2.08632e-05	0.000226029	0.000361	0.000207954	0.000197107	0.000716841	1.8187e-06
child 3	Core of fecal tail	CT	1	2.25479e-07	0.00694569	0.0315815	0.00106391	3.91886e-07	2.74132e-07	0.00130149	7.24399e-07	2.36385e-05	2.12455e-06	3.45285e-06	0.000848321	0.000217635	0.00112441	8.01822e-05	7.48559e-06	4.09969e-06	0.00155846	4.36246e-07	0.000225398	3.86753e-07	2.92471e-05	2.60701e-05	7.2048e-05	6.52867e-06	1.56292e-07	9.14567e-05	2.42359e-06	5.7812e-06	2.40638e-07	0.000409877	0.00075715	0.0238105	9.02303e-06	0.000179998	4.71977e-07	8.32991e-05	1.42324e-07	0.00151996	2.03045e-06	0.00263686	0.000122416	0.00112805	0.000200549	0.00103267	1.61639e-06
child 3	Core of fecal tail	CT	2	1.03952e-06	0.0219254	0.145599	0.000159366	1.80669e-06	1.26382e-06	0.00568806	3.33966e-06	0.00010898	9.79472e-06	1.59185e-05	0.000527907	7.66065e-05	0.000322096	0.000236191	3.45105e-05	3.56712e-05	0.00128684	2.01121e-06	0.00110282	3.79418e-05	2.13703e-05	0.00012019	6.54464e-05	3.00988e-05	7.20544e-07	0.000421639	1.11734e-05	2.66528e-05	1.10941e-06	0.000320178	4.54405e-05	0.00855817	3.07421e-06	0.000270601	1.05096e-06	0.000196394	6.56151e-07	0.00280214	8.31608e-07	0.00303732	0.000248222	0.00379653	0.00010926	0.00435168	0.0126616
child 1	Surface & Core of fecal head	(S+C)H	1	6.54911e-07	0.000836109	0.0917295	0.000133901	1.13824e-06	1.25133e-05	0.013937	2.10404e-06	0.000104749	6.17081e-06	2.53096e-05	0.000595777	3.97382e-06	3.11502e-05	7.43525e-05	3.02802e-05	0.000126153	0.00267808	1.26709e-06	0.000377564	0.000796636	8.06823e-05	7.57213e-05	0.00017672	0.000101097	4.53953e-07	0.000265639	2.01061e-05	0.000190259	6.98942e-07	0.000225562	0.000564901	6.69006e-05	1.9368e-06	0.000151993	6.62119e-07	0.00012633	2.9146e-06	0.00216379	5.23925e-07	0.000219493	0.000269781	0.000713167	0.000152993	0.00105605	4.69484e-06
child 1	Surface & Core of fecal head	(S+C)H	2	7.11647e-07	0.0104354	0.0573421	8.43216e-05	7.11541e-07	1.4481e-05	0.0251819	1.31528e-06	4.292e-05	3.85751e-06	2.05056e-05	0.000884958	6.92715e-07	0.000109882	0.000127899	1.35915e-05	5.75344e-05	0.00202207	7.92085e-07	0.000153539	0.000285154	8.01953e-05	4.7335e-05	2.8805e-05	1.1854e-05	2.83776e-07	0.000471264	2.40821e-05	1.04968e-05	4.36923e-07	1.67344e-05	0.000633299	4.1821e-05	1.21073e-06	0.000141577	4.13905e-07	0.000126369	2.58416e-07	0.000778441	4.14633e-07	0.00137636	0.000144166	0.00182227	0.000373333	0.000511531	0.00859322
child 2	Surface & Core of fecal head	(S+C)H	1	8.50741e-07	0.357745	0.119158	0.00011525	1.4786e-06	1.03431e-06	0.00516908	0.000186166	8.91888e-05	8.01599e-06	1.30277e-05	8.04809e-05	2.8192e-05	0.000255356	0.000141399	2.82434e-05	0.000253913	0.000958999	5.59495e-06	0.000963114	0.000173869	1.74894e-05	9.83632e-05	5.35613e-05	2.46329e-05	6.57489e-06	0.000345069	0.000244825	2.18127e-05	9.07937e-07	3.47745e-05	0.000243631	8.6905e-05	2.51593e-06	0.000309477	4.02483e-05	0.000818299	9.53946e-07	3.63866e-05	6.80587e-07	0.000379224	0.000189475	0.000967381	0.000164038	0.00192654	0.0370896
child 2	Surface & Core of fecal head	(S+C)H	2	2.56732e-06	0.177457	0.359589	0.000149698	4.46203e-06	3.12128e-06	0.00306351	8.69235e-05	0.000269149	2.41902e-05	3.93143e-05	0.000242871	4.34397e-06	0.000185074	6.1645e-05	8.52312e-05	0.00044412	0.000643638	4.96712e-06	0.00337147	0.00128533	5.27785e-05	0.000296835	0.000161634	7.43357e-05	2.83466e-06	0.00104133	0.000333006	6.5825e-05	2.73992e-06	0.00010494	0.000199328	0.000442626	7.59244e-06	0.000985954	4.21196e-05	0.000627308	1.62051e-06	0.000160005	2.05384e-06	0.000168325	0.000133625	0.000411089	7.86231e-05	0.00187293	0.0325879
child 3	Surface & Core of fecal head	(S+C)H	1	9.92248e-07	0.00823665	0.138978	0.000155609	1.72454e-06	4.6971e-05	0.0123546	3.1878e-06	0.000104024	9.34933e-06	1.51947e-05	0.00123792	1.67891e-06	0.000459258	0.000188919	3.29412e-05	1.80412e-05	0.0030142	1.91975e-06	0.000698126	9.3427e-06	0.000150129	0.000114724	6.24704e-05	2.87302e-05	6.8778e-07	0.00203558	0.000117178	0.000174483	3.72697e-05	0.00039547	4.33743e-05	0.00010136	2.93442e-06	0.000171235	1.00317e-06	0.000628219	6.18643e-06	0.00189809	7.93793e-07	0.00401202	0.00123397	0.00407728	0.000114405	0.0045837	0.00809786
child 3	Surface & Core of fecal head	(S+C)H	2	1.18278e-05	0.0254063	0.173098	2.7461e-06	3.59666e-07	2.51594e-07	0.00513063	6.64841e-07	0.000270213	1.94987e-06	3.16897e-06	1.95768e-05	0.000110194	0.0013932	0.000191812	6.87015e-06	3.90552e-05	0.00133062	4.00379e-07	3.83234e-05	3.54956e-07	0.000161297	2.39267e-05	0.000366585	5.9919e-06	1.43442e-07	8.39374e-05	0.000146059	5.30589e-06	7.70761e-05	8.45883e-06	4.51789e-05	0.00804818	6.11996e-07	0.000157473	2.09219e-07	0.000615089	1.30623e-07	1.92181e-05	8.54032e-07	0.0046991	0.000720121	0.0067581	0.000159945	0.00409471	0.00534772
child 1	Surface & Core of fecal body	(S+C)B	1	5.74195e-06	0.00232811	0.804241	7.61956e-05	9.97959e-06	6.98093e-06	0.00190944	1.84472e-05	0.000601967	5.41028e-05	8.79288e-05	0.000543194	4.42382e-05	0.00027311	6.49101e-05	0.000190625	0.000104401	0.00143953	1.11093e-05	0.00106335	9.84889e-06	0.000118042	0.000663888	0.000361504	0.000166256	3.98005e-06	0.002329	6.1718e-05	0.000147221	6.12799e-06	0.000234705	0.000250999	0.000586553	1.69809e-05	4.13352e-06	5.80515e-06	0.000120851	3.62436e-06	1.49582e-05	4.59353e-06	2.10082e-05	1.24574e-05	3.91789e-05	1.64613e-05	1.66777e-05	4.11622e-05
child 1	Surface & Core of fecal body	(S+C)B	2	7.36342e-07	0.00337087	0.103135	0.000142233	3.55806e-06	8.52184e-05	0.0277548	2.36565e-06	0.000131634	6.93809e-06	3.03685e-05	0.00115	2.29544e-05	3.50234e-05	7.17572e-05	3.41686e-05	0.000164035	0.00363907	1.42464e-06	0.00022334	0.000145793	0.00010612	8.51363e-05	4.63589e-05	0.000106505	5.10397e-07	0.000298668	3.9369e-05	0.00035842	7.85847e-07	0.000206587	0.000227501	7.52189e-05	0.000279183	7.11375e-05	7.44446e-07	0.000170771	1.49598e-06	0.002116	5.89069e-07	0.000445587	0.000502131	0.00186654	3.60894e-05	0.00202921	5.27859e-06
child 2	Surface & Core of fecal body	(S+C)B	1	6.44645e-07	0.0804095	0.0902915	5.74265e-05	1.71976e-06	1.98527e-05	0.00541459	7.39835e-05	6.75824e-05	2.00758e-05	9.8717e-06	0.000682575	4.71406e-06	3.06619e-05	0.000186284	2.14013e-05	0.000523611	0.000711355	1.24723e-06	0.00108491	0.000232362	6.22812e-05	7.45342e-05	4.05858e-05	1.86654e-05	3.26308e-06	0.000261475	0.000187486	0.000294113	6.87985e-07	2.63502e-05	0.000116115	0.00285194	1.90644e-06	0.000311518	8.72366e-06	0.000322914	1.73265e-06	0.00420107	5.15712e-07	0.000360437	0.000206205	0.00179885	5.20652e-05	0.0027969	4.62125e-06
child 2	Surface & Core of fecal body	(S+C)B	2	3.11925e-07	0.121105	0.0436895	0.00013393	5.4213e-07	1.67386e-05	0.00536846	9.78307e-05	3.27012e-05	2.93907e-06	4.77663e-06	0.000464722	1.9168e-05	1.48364e-05	0.000220201	1.03555e-05	0.000175034	0.000439379	6.03497e-07	0.000135949	4.43088e-05	6.41251e-06	3.6065e-05	1.96383e-05	9.03167e-06	2.16212e-07	0.00012652	0.000122251	7.91967e-05	3.32896e-07	8.91938e-05	1.36352e-05	0.0016657	9.2247e-07	0.000207632	4.59383e-06	0.00014429	7.76856e-07	0.000323615	6.71692e-07	0.000284542	0.000122708	0.00227747	9.53142e-05	0.00512064	2.23609e-06
child 3	Surface & Core of fecal body	(S+C)B	1	5.47374e-06	0.0211763	0.145537	0.000146476	3.70332e-07	2.59055e-07	0.00307268	6.84556e-07	0.000316034	2.0077e-06	3.26294e-06	2.01574e-05	0.000133696	0.00134612	0.000208618	7.07388e-06	3.11216e-05	0.00196918	4.12252e-07	3.94598e-05	3.88332e-06	0.000147651	2.46362e-05	0.000714731	6.16959e-06	1.47695e-07	8.64265e-05	2.29029e-06	5.46323e-06	2.27403e-07	8.70967e-06	5.01851e-05	0.020744	6.30144e-07	0.000647827	8.45597e-06	0.000188914	1.34496e-07	2.00808e-05	1.70461e-07	0.00295926	0.000512118	0.00186763	9.7536e-05	0.00151053	1.52748e-06
child 3	Surface & Core of fecal body	(S+C)B	2	6.19446e-07	0.0150325	0.0867621	0.000112199	1.0766e-06	7.53107e-07	0.0048159	1.9901e-06	6.49406e-05	5.83665e-06	9.48582e-06	0.000855548	0.000238625	0.000413319	9.66982e-05	2.05647e-05	5.30354e-05	0.001849	1.19847e-06	0.000782388	2.29755e-05	6.88317e-05	7.16207e-05	9.84639e-05	1.79358e-05	4.2937e-07	0.000251254	3.64903e-05	1.58824e-05	6.61092e-07	0.000294983	0.00012594	0.00679024	1.83191e-06	0.00024239	6.26263e-07	0.000334083	4.65702e-06	0.000841979	4.95553e-07	0.00208636	0.000449185	0.00461863	3.5026e-05	0.0075584	0.0164445
child 1	Surface & Core of fecal tail	(S+C)T	1	3.72025e-07	0.0402361	0.0521074	0.00020118	6.46585e-07	1.32277e-05	0.00776564	7.91713e-05	3.90019e-05	2.08946e-05	2.08257e-05	0.000545417	6.29478e-07	1.7695e-05	0.000228054	1.23507e-05	6.76421e-06	0.00193438	7.19776e-07	0.000406366	0.000406138	0.000242453	4.30138e-05	0.00010489	0.00016681	1.23508e-06	0.000150897	1.98184e-05	0.000275253	3.97037e-07	0.000151428	0.00164497	0.0158998	1.10021e-06	2.10476e-05	1.78147e-06	0.000126018	9.23086e-07	0.0033071	2.97618e-07	0.000970842	0.000156034	0.00191355	5.8691e-05	0.00183909	0.0306714
child 1	Surface & Core of fecal tail	(S+C)T	2	2.65983e-06	0.0186628	0.0689039	0.000222765	4.21788e-06	3.33073e-05	0.0179586	1.58048e-06	5.15739e-05	1.85039e-05	7.53336e-06	0.000758925	8.32386e-07	2.33989e-05	0.00011509	1.63319e-05	9.23913e-05	0.0023379	9.51792e-07	0.000140793	0.000252548	0.000206661	0.000309034	9.74017e-05	0.000108555	8.34367e-07	0.000199538	3.61681e-05	0.00038533	5.2502e-07	0.000175274	0.00132638	5.02533e-05	1.45485e-06	4.02505e-05	1.96233e-05	0.000228178	3.1052e-07	0.00513071	3.93553e-07	0.00098366	0.000257569	0.00228963	7.88418e-05	0.000514075	0.0133019
child 2	Surface & Core of fecal tail	(S+C)T	1	4.40503e-07	0.0540944	0.0616987	0.000318352	7.65601e-07	4.44622e-05	0.00642681	8.09845e-05	5.46784e-05	4.57577e-05	6.7456e-06	0.000953764	3.08293e-05	0.000691459	0.000153464	1.46241e-05	8.00929e-06	0.00254593	8.52265e-07	0.000382688	9.84616e-05	7.95514e-05	0.000634638	8.93862e-05	1.27546e-05	3.05336e-07	0.000178673	0.000240921	7.96779e-05	4.70119e-07	0.000554661	0.000803377	0.0136629	1.30272e-06	0.000563099	4.45352e-07	0.000470365	2.78049e-07	0.00354164	7.97138e-06	0.00178113	0.000156654	0.00536951	0.000289486	0.00839693	0.0411408
child 2	Surface & Core of fecal tail	(S+C)T	2	1.09699e-07	0.0519118	0.132304	0.000175762	9.3032e-07	2.85363e-05	0.00378657	3.52432e-07	1.15005e-05	1.03363e-06	1.67987e-06	1.03777e-05	6.15502e-05	5.21775e-06	0.00022573	3.64187e-06	1.99457e-06	0.00047166	2.12241e-07	0.000238447	1.88162e-07	9.91826e-05	1.26835e-05	9.69428e-05	3.17631e-06	3.85548e-06	4.44953e-05	0.00012718	0.00012863	1.17075e-07	0.000491062	0.000211157	0.0120511	2.33561e-05	3.46495e-05	4.04247e-06	0.000356966	6.92431e-08	0.000434567	8.77589e-08	0.000356257	0.000192341	0.0015102	0.00016543	0.00149134	7.864e-07
child 3	Surface & Core of fecal tail	(S+C)T	1	1.42906e-07	0.0146704	0.155757	1.89636e-06	2.48372e-07	3.87632e-05	0.00186771	4.59114e-07	1.49818e-05	1.34651e-06	2.18837e-06	1.3519e-05	0.000383684	0.00182331	0.000210893	4.74427e-06	6.34269e-05	0.00169787	2.76487e-07	2.64647e-05	1.16167e-06	9.424e-05	1.65229e-05	0.000808201	4.13778e-06	9.90555e-08	5.7964e-05	5.23036e-05	3.66405e-06	4.03126e-05	5.84135e-06	6.24685e-06	0.0246696	4.22622e-07	0.000731758	4.38529e-06	6.64958e-05	9.02031e-08	9.24819e-05	3.42837e-07	0.00343618	0.000388956	0.00192533	4.04872e-05	0.00141993	1.02444e-06
child 3	Surface & Core of fecal tail	(S+C)T	2	1.40567e-07	0.0430858	0.108894	1.86532e-06	2.44306e-07	0.000102574	0.00215767	4.51599e-07	0.000189129	1.32447e-06	2.15255e-06	1.32977e-05	0.000340521	0.0023591	0.000283124	4.66661e-06	6.48307e-05	0.00157775	2.71961e-07	2.60315e-05	1.27798e-06	7.58902e-05	1.62524e-05	0.00031212	4.07005e-06	6.8569e-06	5.70153e-05	6.68717e-05	0.000150539	1.50017e-07	5.74574e-06	0.000139849	0.0164745	4.15704e-07	0.000555259	1.56787e-06	0.000471936	8.87267e-08	2.5879e-05	3.50238e-07	0.00587656	0.000364795	0.00409621	8.79489e-05	0.00126489	0.00361798
[truncated: 130 more columns]
