# Supplementary material for: Systematic Analysis of Impact of Sampling Regions and Storage Methods on Fecal Gut Microbiome and Metabolome Profiles
Source: mSphere. 2020 Jan 8;5(1):e00763-19. doi: 10.1128/mSphere.00763-19 (PMC6952195; doi:10.1128/mSphere.00763-19)
Supplement: TABLE S6 [file mSphere.00763-19-st006.xlsx]

## Sheet: subsample 
Table S6. Effect of subsample location on metabolite profiles.
		group Abbreviation											Comparisons of Column Means(a)	group Abbreviation
	22	(S+C)B	(S+C)H	(S+C)T	CB	CH	CT	SB	SC	SH	ST			(S+C)B	(S+C)H	(S+C)T	CB	CH	CT	SB	SC	SH	ST
	Kruskal-Wallis test p-value	Mean	Mean	Mean	Mean	Mean	Mean	Mean	Mean	Mean	Mean			(A)	(B)	(C)	(D)	(E)	(F)	(G)	(H)	(I)	(J)
Adenosine	0.001	0.00545228	0.00146463	0.0138014	0.00777515	0.00159296	0.0162929	0.00223675	0.0032154	0.000613271	0.0159437		Adenosine			I( .033)			B( .008) E( .009) G( .016) H( .036) I( .004)				B( .011) E( .012) G( .021) H( .048) I( .005)
Argininosuccinic acid	0.003	2.07023e-06	2.01075e-06	2.93305e-07	4.02395e-06	3.27921e-06	3.83722e-07	1.00608e-06	1.49638e-06	3.71349e-06	4.36272e-07		Argininosuccinic acid
Uracil	0.004	0.001223	0.00111687	0.000941783	0.00137653	0.00248392	0.000432081	0.00100801	0.000922413	0.00155703	5.15315e-05		Uracil					J( .019)
L_Aspartyl_L_phenylalanine	0.005	0.000304158	9.69516e-05	0.000577219	0.000589796	0.000123583	0.000661599	0.000473273	0.000370496	0.000287791	0.00101759		L_Aspartyl_L_phenylalanine										B( .004) E( .006)
Shikimic acid	0.005	2.43299e-05	3.55965e-05	2.44358e-07	9.22068e-06	4.46645e-05	1.91518e-05	2.3173e-05	1.49365e-05	3.69092e-05	3.03005e-07		Shikimic acid
N_Acetylglutamic acid	0.009	0.00138661	0.000517081	0.000353304	0.000553724	0.00108292	0.000938078	0.000994802	0.000550312	0.0011074	0.000113997		N_Acetylglutamic acid
3_Hydroxyanthranilic acid	0.01	0.000619366	0.000510264	0.00038255	0.000457863	0.00105882	0.000483676	0.000735774	0.000422006	0.000774147	6.71647e-05		3_Hydroxyanthranilic acid					J( .004)
Methylglutaric acid	0.011	4.73648e-05	3.28596e-05	9.39324e-06	2.64035e-05	5.27389e-05	3.1235e-05	2.96157e-05	3.88591e-05	9.10099e-05	1.16476e-05		Methylglutaric acid									C( .020) J( .027)
5_Hydroxymethyl_2_Deoxyuridine	0.015	0.00055889	0.000707137	0.000114764	0.000453454	0.00107566	0.000246577	0.000603757	0.000477586	0.0014441	0.000142307		5_Hydroxymethyl_2_Deoxyuridine
Iodotyrosine	0.018	1.19617e-06	2.98011e-06	2.81073e-07	6.23349e-07	4.39111e-06	5.27739e-07	8.75337e-07	1.99726e-06	1.80338e-06	3.71306e-07		Iodotyrosine
p_Anisic acid	0.019	5.47387e-05	4.47172e-05	1.45661e-05	2.85255e-05	5.75113e-05	2.41502e-05	3.65587e-05	4.64997e-05	8.19091e-05	1.39378e-05		p_Anisic acid
cis_Aconitic acid	0.025	1.54932e-06	1.51705e-06	4.00589e-07	1.07814e-06	1.38463e-06	6.83548e-07	8.28107e-07	1.4166e-06	2.01206e-06	3.94497e-07		cis_Aconitic acid
Purine	0.025	4.34628e-06	1.15469e-06	9.59865e-07	7.38744e-07	2.38439e-06	7.41539e-07	1.40858e-05	1.55348e-06	5.49917e-06	2.5383e-07		Purine
L_Tryptophan	0.028	0.034368	0.0407834	0.0616512	0.0566088	0.037368	0.092228	0.0485524	0.0383313	0.0485998	0.083098		L_Tryptophan
8_Hydroxy_deoxyguanosine	0.032	1.47054e-06	1.98549e-05	6.9953e-06	6.86622e-06	2.18561e-06	6.48788e-07	7.29622e-07	9.45921e-06	5.31543e-06	3.74435e-07		8_Hydroxy_deoxyguanosine
4_Aminohippuric acid	0.033	0.000159313	0.000109484	0.000172024	0.000105826	0.00029558	0.000132208	0.00014181	0.000135335	0.00056293	4.05652e-05		4_Aminohippuric acid									J( .016)
5_Aminolevulinic acid	0.035	1.25055e-05	1.01614e-05	6.39041e-06	1.55444e-05	1.57322e-05	3.74205e-06	1.50726e-05	5.02376e-06	1.53054e-05	9.03241e-07		5_Aminolevulinic acid
3'_AMP	0.039	5.02425e-05	2.80039e-06	4.67537e-06	0.00190095	0.000137206	2.13791e-05	7.24978e-05	0.000322995	0.000171204	1.03758e-06		3'_AMP
Deoxyinosine	0.04	0.0113907	0.00685558	0.022504	0.0130947	0.00954078	0.0214649	0.00746577	0.00853634	0.0113126	0.0150286		Deoxyinosine
Nonadecanoic acid	0.046	1.35503e-06	9.48127e-07	2.60626e-07	6.81107e-07	8.49426e-07	5.47537e-07	8.59736e-07	1.0975e-06	1.49506e-06	3.7353e-07		Nonadecanoic acid
Nicotinic acid	0.049	0.0105245	0.00923038	0.012917	0.00915636	0.0146418	0.0121198	0.0104987	0.00674423	0.0143053	0.00564457		Nicotinic acid
Uridine	<0.001	0.0038031	0.00280052	0.00684101	0.00837934	0.00353092	0.0123819	0.00283279	0.00433752	0.0016587	0.0228603		Uridine						I( .037)				A( .000) B( .000) C( .000) D( .001) E( .000) F( .048) G( .000) H( .000) I( .000)
1_Monolauroyl_Rac_Glycerol		2.25468e-06	2.93411e-06	6.44255e-07	2.50094e-06	1.27835e-06	6.80995e-07	8.12952e-07	2.15995e-06	1.65993e-06	6.38559e-07		1_Monolauroyl_Rac_Glycerol
1_Palmitoyl_sn_glycero_3_phosphocholine		0.0405704	0.0966861	0.0371102	0.0345033	0.0833875	0.0108519	0.0573253	0.0735195	0.0209842	0.0202477		1_Palmitoyl_sn_glycero_3_phosphocholine
2_Hydroxyphenethylamine		0.212276	0.156649	0.0966108	0.139804	0.132094	0.138631	0.113179	0.191894	0.243392	0.171412		2_Hydroxyphenethylamine
Deoxycytidine		0.00011141	0.000106921	0.000153637	0.000173665	0.000309232	0.000397576	0.000157644	0.000149997	0.000288677	0.000297005		Deoxycytidine
2_Furoic acid		2.87441e-06	1.64577e-06	1.17551e-06	1.24798e-06	1.63911e-06	2.33792e-06	2.96809e-06	2.03435e-06	3.47947e-06	1.29219e-06		2_Furoic acid
2_Hydroxycaproic acid		2.16338e-05	1.30621e-05	4.34784e-05	1.22718e-05	4.24658e-05	2.00629e-05	3.80282e-05	1.18566e-05	4.4568e-05	1.935e-05		2_Hydroxycaproic acid
2_Hydroxypalmitic Acid		0.00805597	0.0108061	0.0066605	0.0079891	0.0105412	0.0050682	0.0124216	0.007911	0.00642919	0.00343924		2_Hydroxypalmitic Acid
2_Methoxyestradiol		3.25503e-05	4.67269e-05	2.71666e-05	8.59546e-05	5.79598e-05	3.31817e-05	3.57068e-05	2.50594e-05	6.3016e-05	9.50052e-06		2_Methoxyestradiol
2_Phenylacetamide		0.000202477	0.000146707	6.01443e-05	0.000143462	0.000150773	6.3732e-05	8.40377e-05	0.000174942	0.000210103	6.48724e-05		2_Phenylacetamide
2_Piperidinemethanol		1.53167e-05	8.92229e-06	1.48101e-05	6.76575e-06	1.03678e-05	1.68289e-05	6.44168e-06	1.10289e-05	2.429e-05	4.2376e-05		2_Piperidinemethanol
3_4_5_Trimethoxycinnamic acid		2.42824e-05	1.94202e-05	6.85424e-06	1.12554e-05	2.67397e-05	1.65752e-05	1.55844e-05	1.79244e-05	3.60977e-05	1.42629e-05		3_4_5_Trimethoxycinnamic acid
3_Hydroxyphenylacetic acid		7.72326e-05	2.48458e-05	0.000136341	5.21489e-05	4.54771e-05	6.99591e-05	6.36193e-05	3.02353e-05	2.87618e-05	7.39941e-05		3_Hydroxyphenylacetic acid
3_Indolepropionic acid		0.000352179	0.000405653	0.00082003	0.000493782	0.000290477	0.000765947	0.000241505	0.000338307	0.000388027	0.000714337		3_Indolepropionic acid
3_Methyladenine		0.000141412	0.000131004	0.000202726	0.00012236	0.000157326	0.000179537	0.000124973	9.64419e-05	0.000113165	0.000210686		3_Methyladenine
3_Methylhistidine		0.000175206	0.000156469	3.95695e-05	0.000151851	0.00014558	0.00018362	0.000137047	0.000266385	0.000110015	0.000241262		3_Methylhistidine
3_Methylxanthine		0.00167459	0.0017746	0.00176091	0.00146369	0.00165638	0.000943011	0.0012632	0.00120602	0.00229636	0.000687318		3_Methylxanthine
3_Phenylbutyric Acid		2.66589e-06	2.49023e-06	5.47421e-07	3.36016e-06	2.65134e-06	1.17617e-06	1.32271e-06	2.61451e-06	5.39602e-06	4.75728e-06		3_Phenylbutyric Acid
3_Pyridylacetic acid		0.0005549	0.000933689	0.000203465	0.000685845	0.00144024	0.000581221	0.000593487	0.000770781	0.000621628	0.000205541		3_Pyridylacetic acid
Ureidopropionic acid		7.65286e-05	0.000425114	0.000126629	0.000183857	0.0002487	0.000400738	0.000188103	0.000640212	0.000308284	0.000570248		Ureidopropionic acid
Xanthurenic acid		8.48896e-05	9.04287e-05	0.000132996	5.80118e-05	8.65791e-05	0.000157229	7.82026e-05	7.33952e-05	8.53803e-05	0.00015877		Xanthurenic acid
4_Hydroxybenzaldehyde		0.000213547	0.000141629	0.00025149	0.000129702	0.000127215	0.00015625	0.000122306	0.000203523	0.000179808	0.000205351		4_Hydroxybenzaldehyde
4_Hydroxycinnamic acid		5.40939e-05	4.1107e-05	4.99173e-05	3.97381e-05	7.15464e-05	0.00011397	3.34426e-05	4.05958e-05	8.41761e-05	3.3069e-05		4_Hydroxycinnamic acid
5'_Methylthioadenosine		1.42447e-06	1.82975e-06	2.1977e-06	5.00088e-07	5.1199e-06	2.6826e-06	6.3752e-07	8.11339e-07	5.7981e-06	3.99337e-06		5'_Methylthioadenosine
5_Methoxytryptamine		7.49341e-05	0.000147543	9.05437e-05	6.9687e-05	8.54564e-05	8.5809e-05	0.000118013	6.97189e-05	5.68052e-05	4.01482e-05		5_Methoxytryptamine
5_Methoxytryptophol		0.000150049	7.80303e-05	0.000170516	0.00016681	0.000270584	0.000139751	0.000183544	0.000181132	0.000234633	0.000122463		5_Methoxytryptophol
L_Acetylcarnitine		0.000143421	0.00013099	0.000230669	6.13771e-05	0.000202517	0.000570547	7.37096e-05	8.99557e-05	0.000182436	3.96501e-05		L_Acetylcarnitine
Adenine		0.000130729	0.000288285	0.000688664	0.000385252	0.000471072	0.00126028	0.000188913	0.000281896	0.000528771	0.00090921		Adenine
Agmatine Sulfate		0.00024744	0.000319618	0.000324344	0.000508536	0.000701578	0.000357007	0.00028236	0.000356293	0.000934225	0.00049341		Agmatine Sulfate
Allantoin		4.82489e-06	1.41094e-05	5.30762e-06	6.44713e-06	1.6239e-05	3.84785e-06	7.44608e-06	1.0825e-05	6.03002e-06	3.01391e-06		Allantoin
Arachidonic acid		0.000213637	0.000490269	0.00028666	0.000262236	0.000263902	0.000103982	0.000416975	0.000332834	0.000236183	0.000248417		Arachidonic acid		F( .031)
Ascorbic acid		0.00125295	0.000842654	0.00208873	0.00253127	0.0017291	0.00159614	0.000749808	0.0020898	0.000938953	0.00367466		Ascorbic acid
Beta_Alanine		1.17267e-06	8.86801e-07	1.5739e-06	8.72991e-07	7.90903e-07	5.36213e-06	6.13596e-07	9.61694e-07	1.56688e-06	1.57169e-06		Beta_Alanine
Bilirubin		0.0010262	0.00180909	0.00223411	0.00177693	0.000611272	0.00155734	0.00167817	0.00189241	0.00081915	0.00188249		Bilirubin
Biotin		0.000300801	0.000448523	0.000252725	0.000278479	0.000409225	0.000190785	0.000392191	0.00028819	0.000401247	0.00016433		Biotin
Capric acid		0.00207805	0.00245821	0.00285074	0.0026445	0.00132551	0.00126771	0.0028455	0.00212504	0.00131443	0.0020454		Capric acid
Carnosine		5.54153e-05	0.000173889	0.000120148	0.000115146	0.000220989	0.000123242	6.70619e-05	0.000221686	0.000366556	0.000119448		Carnosine
Cholesterol		0.00317206	0.00234091	0.00248771	0.00127264	0.00287624	0.00202437	0.00266778	0.00175081	0.00224379	0.00124248		Cholesterol
Cholic acid		0.00274989	0.0152868	0.014789	0.00563926	0.0137584	0.00535625	0.0161836	0.0202654	0.00304054	0.00596904		Cholic acid
Docosahexaenoic acid		0.000130978	0.000204183	0.000161	0.000189644	0.000131919	5.50466e-05	0.000246284	0.0001516	8.88755e-05	0.000135396		Docosahexaenoic acid
Cortisol		4.53702e-05	8.33119e-06	1.00514e-06	1.89296e-05	3.42471e-05	7.85976e-05	6.74149e-06	1.94813e-05	5.89685e-06	2.09163e-05		Cortisol
Cortisone		7.22331e-05	4.83467e-05	2.1535e-05	3.83433e-05	4.58784e-05	4.75724e-05	3.47733e-05	5.6941e-05	8.07499e-05	2.06148e-05		Cortisone
Creatinine		0.000637176	0.000726804	0.00160269	0.000132842	0.000735787	0.00269872	0.000119033	0.00106194	0.00059174	0.00308233		Creatinine
Cuminaldehyde		7.07559e-05	8.88849e-05	6.15201e-05	4.5304e-05	0.000111044	6.49605e-05	7.61306e-05	5.85934e-05	0.000118315	6.94584e-05		Cuminaldehyde
Cyclohexanone		0.000116181	0.000120833	6.73616e-05	4.98839e-05	0.00016904	6.82609e-05	0.000127639	0.000161312	0.000182336	8.1e-05		Cyclohexanone
Cytidine		0.000547946	0.000927974	0.00215999	0.00104772	0.00179663	0.00504178	0.00156479	0.00117201	0.00242944	0.00356332		Cytidine
Cytosine		8.60238e-07	1.59355e-06	1.76643e-07	4.48288e-07	5.88787e-07	5.1888e-07	8.46995e-07	1.07116e-06	2.81862e-06	7.11183e-07		Cytosine									C( .030)
5_Hydroxylysine		2.97326e-05	2.59022e-05	6.08456e-05	3.78445e-05	3.2017e-05	0.000111296	2.52167e-05	5.94503e-05	2.57313e-05	9.15535e-05		5_Hydroxylysine
Deoxycholic acid		0.12222	0.133804	0.109899	0.109154	0.106155	0.0691956	0.133155	0.0951214	0.0816768	0.055343		Deoxycholic acid
Glucosamine 6_phosphate		0.00127383	0.00246526	0.00273055	0.00130656	0.0013145	0.00263754	0.00108059	0.000816216	0.00445358	0.00222747		Glucosamine 6_phosphate
D_Glucuronic acid		7.8965e-06	1.53348e-05	9.71612e-06	1.74732e-06	2.47358e-05	6.50337e-06	2.01778e-06	1.12114e-05	3.68431e-06	5.42218e-06		D_Glucuronic acid
D_Glucurono_6_3_lactone		1.69419e-06	2.70261e-06	2.39532e-06	2.59904e-06	7.31368e-06	3.54745e-06	6.60341e-06	2.21724e-06	8.47059e-06	3.85003e-06		D_Glucurono_6_3_lactone
D_Glutamic acid		0.0191983	0.0246727	0.00943355	0.0392935	0.0344516	0.0202449	0.0286721	0.0384167	0.0313728	0.010885		D_Glutamic acid
Dihydroxyacetone phosphate		1.4852e-06	1.5715e-06	6.14623e-07	6.37423e-07	1.88677e-06	1.42647e-06	8.49707e-07	2.48397e-06	1.44029e-06	1.57686e-06		Dihydroxyacetone phosphate
Glyceraldehyde		0.000188058	0.000364558	0.000223962	0.000140956	0.000318036	0.000241254	0.000128239	0.00023436	0.000249492	0.000116614		Glyceraldehyde
Isocitric acid		1.30106e-05	4.85855e-06	9.39089e-06	4.55222e-06	4.00307e-06	2.57439e-06	5.97264e-06	6.14424e-06	1.0054e-05	2.50598e-06		Isocitric acid
Dodecanedioic acid		0.0280526	0.0219001	0.0362239	0.0341215	0.0158694	0.0376968	0.0231216	0.0199266	0.0173503	0.0345835		Dodecanedioic acid
Dodecanoic acid		0.00475426	0.00377317	0.00617092	0.00757086	0.00476554	0.00209908	0.00489833	0.00424313	0.00118996	0.00413352		Dodecanoic acid
Neopterin		1.84845e-06	9.84262e-06	9.8801e-07	9.83108e-07	2.61095e-05	9.68039e-07	4.00427e-05	3.21852e-06	3.17447e-06	1.47777e-06		Neopterin
D_Glucaric acid		2.09764e-06	8.5912e-07	6.11977e-07	8.15496e-07	1.43661e-06	6.50836e-07	1.01993e-06	2.44391e-06	1.35545e-06	2.87627e-07		D_Glucaric acid
Sphingosine		0.00822769	0.0244678	0.0114983	0.00532226	0.0108858	0.00485129	0.0138179	0.0135348	0.0119181	0.00983872		Sphingosine
Eicosapentaenoic acid		0.000137603	9.85924e-05	4.31604e-05	0.000106229	7.78157e-05	5.01597e-05	0.000117682	9.65794e-05	0.00014225	5.13877e-05		Eicosapentaenoic acid
Erucic acid		4.17552e-05	8.13251e-05	4.03948e-05	9.02146e-05	0.000130605	2.69593e-05	0.000134531	4.45717e-05	3.06295e-05	4.23562e-05		Erucic acid
Estradiol		9.65143e-06	1.49935e-06	6.345e-06	3.50308e-06	1.49329e-06	2.3838e-06	1.46193e-05	2.98322e-06	4.8359e-06	4.67491e-06		Estradiol
Estriol		6.7363e-06	1.79063e-06	2.63409e-07	6.68484e-07	1.49083e-06	1.64482e-05	1.17799e-06	1.22047e-06	1.54534e-06	8.82263e-07		Estriol
Ethylmalonic acid		2.69967e-05	1.01447e-05	1.61953e-05	7.69267e-06	1.41989e-05	1.39226e-05	3.88034e-05	1.25399e-05	4.18399e-05	6.47237e-06		Ethylmalonic acid
Folic acid		5.3021e-06	5.87326e-06	9.31983e-06	1.07619e-05	1.12639e-05	8.45897e-06	8.88714e-06	7.65836e-06	4.18622e-06	6.77746e-06		Folic acid
Fumaric acid		9.43803e-05	5.63121e-05	0.000169517	0.000115923	0.000105741	4.93507e-05	4.86287e-05	9.3276e-05	4.14955e-05	3.81833e-06		Fumaric acid
Gentisic acid		9.27174e-07	6.74965e-07	2.16341e-07	1.08093e-06	6.34601e-07	4.09061e-07	4.9415e-07	7.87622e-07	1.11695e-06	5.66081e-07		Gentisic acid
Gluconolactone		4.19137e-06	1.43321e-05	2.71868e-06	3.65469e-06	1.50705e-05	7.64204e-06	5.4907e-06	5.02684e-06	9.86306e-06	1.97825e-06		Gluconolactone
Glucose 6_phosphate		6.94925e-06	3.4362e-05	3.26936e-06	0.000115555	0.000265308	2.23389e-05	2.99546e-05	7.43354e-05	3.54309e-05	3.18961e-06		Glucose 6_phosphate
Glycerophosphocholine		2.5708e-05	0.000311243	6.55186e-05	0.00013969	0.000604257	7.44626e-05	0.000123821	0.000414116	0.000122595	4.91478e-05		Glycerophosphocholine
Glycine		1.30664e-06	7.10859e-07	9.60006e-07	5.52022e-07	7.07985e-07	7.04949e-07	7.43193e-07	9.74224e-07	1.44771e-06	7.7896e-07		Glycine
Glycocholic acid		0.000677481	0.00023063	0.000481838	0.00125863	0.000226418	0.000624082	0.000881313	0.000472939	0.000682871	0.00102638		Glycocholic acid
Guanine		0.00113496	0.00253631	0.00482011	0.00139302	0.00392454	0.0106517	0.0059872	0.00182823	0.00181234	0.00510048		Guanine
Hexadecanedioic acid		0.00073944	0.000558973	0.000942009	0.000766922	0.000364215	0.000564053	0.000477035	0.000552489	0.000340471	0.000573774		Hexadecanedioic acid
Hippuric acid		0.000185629	0.000127372	0.000170652	9.25542e-05	0.000104925	0.00019165	0.000105525	0.000136336	0.000196351	0.000123808		Hippuric acid
Histamine		3.21378e-06	1.68687e-06	3.74045e-06	2.69644e-06	8.12069e-07	1.47038e-06	1.77791e-06	1.82362e-06	1.86433e-06	2.10686e-06		Histamine
Homocysteine		2.96979e-06	2.78046e-06	1.87258e-06	1.79339e-06	2.69624e-06	1.10473e-06	2.91553e-06	2.8024e-06	3.73307e-06	4.43585e-07		Homocysteine
4_Hydroxyproline		0.000261204	0.000266913	0.000106585	0.000245803	0.000295099	0.000824942	0.000153518	0.000481373	0.000148058	0.000466789		4_Hydroxyproline
Hyodeoxycholic acid		0.070014	0.0818886	0.0576417	0.0601047	0.0643549	0.0403853	0.0807511	0.0606407	0.0520759	0.0265418		Hyodeoxycholic acid
Hypotaurine		2.804e-06	1.97277e-06	7.20808e-07	1.46122e-06	2.40414e-06	3.38105e-06	1.58414e-06	2.38196e-06	3.37793e-06	1.18836e-06		Hypotaurine
Indoleacetic acid		0.000320366	0.000220273	0.000773194	0.00033032	0.000286277	0.000366935	0.000187709	0.000190823	0.0004166	0.000462763		Indoleacetic acid
Inosinic acid		3.0679e-06	2.11366e-06	8.12942e-07	5.81089e-05	3.42162e-05	2.87806e-06	2.87228e-06	8.99721e-06	6.02449e-06	1.64665e-06		Inosinic acid
Inosine		0.00942056	0.00547488	0.00683152	0.00980102	0.00472127	0.0142287	0.00578155	0.00534764	0.0104334	0.0199196		Inosine
L_3_Phenyllactic acid		0.000320776	0.00051672	0.000444036	0.000622157	0.000934951	0.000408304	0.000568396	0.000180435	0.00109233	0.000642228		L_3_Phenyllactic acid
L_Carnitine		0.00138294	0.00224677	0.000864802	0.00177255	0.00289675	0.00207129	0.00192244	0.00184785	0.00199736	0.00109809		L_Carnitine
L_Cysteine		9.38535e-07	9.9436e-07	1.9575e-07	1.11216e-06	7.34214e-07	4.31732e-07	6.41411e-07	8.95086e-07	1.38121e-06	8.20055e-07		L_Cysteine
L_Cystine		5.99724e-05	8.49503e-05	1.82091e-05	0.000156899	8.44633e-05	0.000125418	7.53606e-05	0.000166692	5.73225e-05	0.000450209		L_Cystine
L_Dihydroorotic acid		9.92478e-07	6.33358e-07	3.78654e-07	7.70827e-07	1.07335e-06	6.52717e-07	5.60558e-07	1.08482e-06	1.89358e-06	3.57025e-07		L_Dihydroorotic acid
L_Dopa		0.000170209	9.63636e-05	0.000122895	0.000107178	0.000164669	0.00035916	6.151e-05	6.28035e-05	0.000180877	8.58872e-05		L_Dopa
Levulinic acid		9.84602e-07	1.04202e-06	2.41075e-07	5.13097e-07	7.34205e-07	5.99087e-07	6.57332e-07	1.1742e-06	1.357e-06	2.50705e-07		Levulinic acid
L_Histidine		2.37892e-05	3.94798e-05	4.01841e-05	5.01231e-05	3.47252e-05	6.23872e-05	3.56603e-05	6.65577e-05	3.86394e-05	8.78951e-05		L_Histidine
Lithocholic acid		0.00573943	0.00876507	0.00512422	0.00536831	0.00740762	0.00267905	0.00725461	0.00575173	0.00479042	0.00317712		Lithocholic acid
L_Leucine		0.258067	0.169039	0.305507	0.263429	0.235911	0.299176	0.251391	0.234742	0.232907	0.372944		L_Leucine
L_Lysine		0.00849568	0.0127982	0.00775351	0.0263022	0.0158506	0.0136494	0.0169329	0.0235905	0.0190584	0.0134739		L_Lysine
L_Malic acid		1.24458e-06	2.03787e-06	1.57321e-06	1.00192e-06	1.46672e-06	1.03024e-06	1.58654e-06	7.75627e-07	1.92203e-06	2.52059e-06		L_Malic acid
Norvaline		0.0433274	0.0616377	0.0621939	0.0565172	0.0777693	0.0627088	0.0553245	0.0503049	0.0803761	0.0107496		Norvaline
L_Phenylalanine		5.24543e-05	2.16459e-05	3.04221e-05	9.02438e-05	8.1981e-05	1.80596e-05	4.26022e-05	7.06327e-05	4.69935e-05	2.3086e-05		L_Phenylalanine
L_Proline		0.0163224	0.0197829	0.0157812	0.0234883	0.0247412	0.0187826	0.0200601	0.0169705	0.0244166	0.00822345		L_Proline
L_Serine		1.78894e-06	2.84937e-06	1.75557e-06	5.84449e-07	1.85957e-06	2.753e-06	1.16688e-06	1.49394e-06	3.51652e-06	4.79616e-06		L_Serine
Thyroxine		1.8708e-06	7.36272e-07	1.38693e-06	8.28873e-07	9.05927e-07	4.72679e-07	9.47084e-07	1.23309e-06	1.7481e-06	2.72798e-07		Thyroxine
Mandelic acid		1.79931e-06	2.02514e-06	2.23931e-06	6.75275e-07	2.62088e-06	7.89644e-07	9.85692e-07	7.83845e-07	3.20051e-06	7.71852e-07		Mandelic acid
(_)_Matairesinol		2.36539e-06	1.07798e-05	1.53938e-06	3.52032e-06	9.12779e-06	6.03218e-06	4.93117e-06	5.66651e-06	1.23021e-05	2.57161e-06		(_)_Matairesinol
Myristic acid		2.61073e-05	5.66998e-05	3.796e-05	3.93715e-05	3.08879e-05	1.16251e-05	7.46426e-05	5.83867e-05	3.80351e-05	5.41456e-05		Myristic acid
N_Alpha_acetyllysine		0.00217661	0.00579899	0.000850748	0.00189061	0.00887708	0.00173364	0.00399608	0.000404074	0.00384243	0.00428902		N_Alpha_acetyllysine
N_Acetylethylenediamine		1.39023e-06	7.92782e-07	2.25542e-07	5.47101e-07	6.9473e-07	7.22356e-07	7.21043e-07	8.66036e-07	1.22278e-06	4.12054e-07		N_Acetylethylenediamine
N_Acetylglutamine		0.000239769	0.000203282	0.000183756	0.000171061	0.00038133	0.000321106	0.00017171	0.000252245	0.00037859	0.000260469		N_Acetylglutamine
N_Acetylleucine		5.15779e-05	3.54457e-05	0.00015891	2.68784e-05	6.98146e-05	0.00012264	4.06261e-05	4.38147e-05	6.21351e-05	8.01392e-05		N_Acetylleucine
N_Acetyl_L_methionine		0.000236787	0.0001984	0.00031624	0.000263354	0.000292421	0.000487539	0.000330165	0.000194896	0.000383108	0.000298362		N_Acetyl_L_methionine
N_Acetyl_L_phenylalanine		0.000147225	0.000113171	0.000288614	7.06466e-05	0.000194191	0.000190057	0.000161874	0.000118048	0.000232725	0.000127188		N_Acetyl_L_phenylalanine
N_Acetyl_L_tyrosine		0.000128402	0.000173479	0.000176981	0.000147266	0.000227295	0.00016425	0.000170991	9.94123e-05	0.000233041	7.979e-05		N_Acetyl_L_tyrosine
N_Acetylneuraminic acid		2.0412e-05	3.53448e-05	1.34385e-05	4.97085e-06	2.93218e-05	7.2783e-06	1.41315e-05	1.43651e-05	8.84062e-06	4.51873e-06		N_Acetylneuraminic acid
N_Formyl_L_methionine		1.75554e-05	9.24045e-07	2.9487e-05	1.68557e-05	1.63136e-05	5.02947e-05	1.31979e-05	4.39292e-06	3.0225e-05	3.01327e-05		N_Formyl_L_methionine
Niacinamide		0.000214616	0.000190633	0.000418561	0.000200814	0.000378092	0.000420357	0.000435174	0.00015883	0.000459939	0.00017457		Niacinamide
N_Oleoylethanolamine		0.000354418	0.000600408	0.000286879	0.000260794	0.000258789	0.000125946	0.00046984	0.000413843	0.000474183	0.00025436		N_Oleoylethanolamine
Octadecanamide		0.0225622	0.0246915	0.0184068	0.0163469	0.0163135	0.0201028	0.0235774	0.0218485	0.0133616	0.0146906		Octadecanamide
Orotic acid		1.38572e-06	6.41278e-07	5.99614e-07	2.01306e-06	8.14914e-07	1.3188e-06	1.43189e-06	1.18775e-06	1.12414e-06	3.64477e-07		Orotic acid
Ortho_Hydroxyphenylacetic acid		1.28344e-05	1.89164e-06	1.51925e-05	1.6859e-05	3.16532e-06	7.01426e-06	3.54676e-06	4.93361e-06	2.08389e-06	5.17218e-06		Ortho_Hydroxyphenylacetic acid
L_Palmitoylcarnitine		0.00454768	0.00503154	0.0103598	0.00319723	0.00302911	0.00298281	0.00644916	0.00385342	0.00121634	0.00868718		L_Palmitoylcarnitine
Pantothenol		1.51309e-05	1.07736e-05	8.09633e-06	1.05036e-05	1.44078e-05	7.04703e-06	8.99097e-06	1.41547e-05	1.86167e-05	8.35344e-06		Pantothenol
Pentadecanoic acid		7.41449e-05	0.000213312	8.48789e-05	0.000105278	6.57615e-05	2.02622e-05	0.000114144	0.000133194	7.17089e-05	6.8792e-05		Pentadecanoic acid
Petroselinic acid		0.000219412	0.000139956	9.5535e-05	0.000108984	0.000131913	0.000125756	0.000170734	0.000163722	0.000250279	0.000124285		Petroselinic acid
Phytanic acid		5.99688e-06	2.10065e-06	4.91713e-06	3.25689e-06	8.13231e-07	9.46775e-07	1.22564e-05	2.65412e-06	1.25057e-06	2.65531e-06		Phytanic acid
Pipecolic acid		0.00387838	0.00552329	0.00607247	0.0064814	0.0127361	0.0092061	0.00605897	0.00643566	0.00794514	0.00659738		Pipecolic acid
Progesterone		5.38424e-05	6.07877e-05	2.83695e-05	2.81504e-05	4.58874e-05	2.70365e-05	3.17645e-05	3.59277e-05	4.90046e-05	2.05037e-05		Progesterone
Prostaglandin E2		0.000242512	0.000223793	0.000308576	0.000315781	0.000344182	0.00026736	0.000239588	0.000357084	0.000224734	0.000307699		Prostaglandin E2
Prostaglandin F2a		4.45078e-06	5.09979e-06	6.35472e-06	3.42779e-06	2.00411e-06	2.16334e-06	6.1045e-06	4.05154e-06	2.54116e-06	1.74807e-06		Prostaglandin F2a
Pyridoxal		6.88131e-05	5.06024e-05	1.8812e-05	3.31167e-05	5.98459e-05	3.56696e-05	3.15305e-05	5.3984e-05	7.83616e-05	4.10354e-05		Pyridoxal
Pyridoxal 5'_phosphate		2.1376e-06	1.16376e-06	9.31372e-07	8.82479e-07	1.75278e-06	4.22922e-06	2.218e-06	2.54672e-06	2.04004e-06	8.32287e-06		Pyridoxal 5'_phosphate										D( .050)
Pyridoxine		9.58197e-05	3.36933e-05	0.000121362	0.000123731	6.56908e-05	0.000156707	3.80871e-05	7.02262e-05	5.90633e-05	0.000167113		Pyridoxine
Quinaldic acid		0.000196355	0.000149845	0.0001936	0.000128579	0.000169614	0.000142588	0.000144156	0.000154214	0.00017933	0.000136417		Quinaldic acid
Retinal		9.6769e-06	1.0366e-05	2.46501e-06	1.22751e-05	7.53946e-06	1.2814e-05	1.26941e-05	6.66194e-06	5.65041e-06	4.84787e-06		Retinal
Rhamnose		9.42583e-06	3.35304e-05	2.20612e-05	1.75643e-05	6.71526e-06	1.83207e-05	1.8882e-05	1.24363e-05	1.42455e-05	2.65183e-05		Rhamnose
Riboflavin		0.00212486	0.00260645	0.00268225	0.00226432	0.00229867	0.00234319	0.00237126	0.00206724	0.00261342	0.0020327		Riboflavin
Ribothymidine		0.000996679	0.00125877	0.0016175	0.00107971	0.000526669	0.00282048	0.000713164	0.000951569	0.00110481	0.00147539		Ribothymidine
Salicin		2.52157e-05	3.14806e-05	1.25341e-05	1.42738e-05	2.87873e-05	7.1625e-06	3.51741e-05	2.37617e-05	3.5426e-05	1.87106e-05		Salicin
Salicylic acid		1.35675e-06	4.86225e-06	3.84818e-07	1.23004e-06	3.44327e-06	2.01792e-06	9.1819e-07	2.35496e-06	7.60512e-06	3.03006e-06		Salicylic acid
Sebacic acid		3.71238e-05	2.45555e-05	5.55527e-05	3.74611e-05	1.83224e-05	7.24684e-05	1.44181e-05	3.38583e-05	4.08414e-05	5.51849e-05		Sebacic acid
Deoxycholic acid glycine conjugate		4.03222e-05	2.89057e-05	2.34819e-05	2.04261e-05	3.68743e-05	2.02086e-05	7.19756e-05	2.22092e-05	6.91673e-05	1.15008e-05		Deoxycholic acid glycine conjugate
Sorbitol		1.72603e-06	5.84369e-06	8.65774e-07	1.06864e-06	1.06769e-06	2.88231e-06	1.58452e-06	2.34227e-06	3.52632e-06	1.09437e-06		Sorbitol
Succinic acid		2.26948e-05	3.0513e-06	3.32538e-06	3.15668e-06	7.80715e-06	4.26973e-06	1.43788e-05	2.84854e-06	2.08598e-05	1.56729e-06		Succinic acid
Taurine		0.000225907	0.000226574	0.00010336	0.000461231	0.000178832	5.37385e-05	0.000606538	0.000629752	0.000329725	4.14327e-05		Taurine
Taurocholic Acid		2.45995e-05	2.22728e-05	7.91906e-06	1.9379e-05	5.91763e-05	3.98085e-06	5.56948e-05	3.23705e-05	3.0797e-05	6.61019e-06		Taurocholic Acid
Tetradecanedioic acid		0.00305715	0.00190854	0.00323435	0.00338958	0.00137297	0.00250312	0.00201223	0.00213942	0.00174317	0.0026299		Tetradecanedioic acid
Theophylline		3.47934e-05	1.45923e-05	4.16263e-06	5.682e-06	3.77807e-05	4.07657e-06	5.67491e-05	1.77476e-05	5.81635e-05	3.54146e-06		Theophylline
Thiamine		5.56116e-05	0.000109134	0.000251659	8.6142e-05	0.000202426	5.66472e-05	3.45527e-05	0.000412531	0.000151261	9.73766e-05		Thiamine
Thymine		0.00665312	0.0096879	0.00889663	0.00629372	0.00414313	0.00786367	0.0065669	0.00589677	0.00811559	0.0045883		Thymine
trans_Ferulic acid		0.000946592	0.000483044	0.000881137	0.00111347	0.000393746	0.000636785	0.000633993	0.000628703	0.000432081	0.000665196		trans_Ferulic acid
Farnesol		9.36182e-06	4.17351e-06	2.70494e-05	3.16476e-06	4.15663e-06	1.18762e-05	9.97165e-06	5.15892e-06	7.31603e-06	2.83505e-05		Farnesol
Tridecanoic acid		9.97976e-07	1.62033e-06	5.81152e-07	6.61505e-07	9.72667e-07	4.8458e-07	6.8173e-07	7.4915e-07	1.22083e-06	5.54123e-07		Tridecanoic acid
Acetate		2.3743e-06	1.43449e-06	3.02517e-06	9.11795e-07	3.14962e-06	1.88029e-06	1.64941e-06	3.15308e-06	3.46779e-06	6.04184e-07		Acetate
Tryptamine		0.000356838	0.000297318	0.000504764	0.00040359	0.000222994	0.000585792	0.000270853	0.000309056	0.000160936	0.000541485		Tryptamine
Tyramine		7.45947e-05	0.000376553	0.000123531	0.000282883	0.000974484	0.000284639	0.000102625	0.000144895	0.000793158	0.000217424		Tyramine
Xanthosine		0.000546078	0.000882696	0.00116305	0.000991541	0.000437703	0.00164993	0.00022551	0.000654575	0.00167863	0.00140091		Xanthosine
													Results are based on two-sided tests assuming equal variances. For each significant pair, the key of the smaller category appears in the category with the larger mean. Significance level for upper case letters (A, B, C): .05
													a. Tests are adjusted for all pairwise comparisons within a row of each innermost subtable using the Bonferroni correction.
