# Supplementary material for: Systematic Analysis of Impact of Sampling Regions and Storage Methods on Fecal Gut Microbiome and Metabolome Profiles
Source: mSphere. 2020 Jan 8;5(1):e00763-19. doi: 10.1128/mSphere.00763-19 (PMC6952195; doi:10.1128/mSphere.00763-19)
Supplement: TABLE S7 [file mSphere.00763-19-st007.xlsx]

## Sheet: Sheet1
Table S7. Metabolite table for different storage methods.
child no.	Abbreviation	group Abbreviation	repeat	1-Monolauroyl-Rac-Glycerol	1-Palmitoyl-sn-glycero-3-phosphocholine	2-Hydroxyphenethylamine	Deoxycytidine	2-Furoic acid	2-Hydroxycaproic acid	2-Hydroxypalmitic Acid	2-Methoxyestradiol	2-Phenylacetamide	2-Piperidinemethanol	3,4,5-Trimethoxycinnamic acid	3-Hydroxyanthranilic acid	3-Hydroxyphenylacetic acid	3-Indolepropionic acid	3-Methyladenine	Methylglutaric acid	3-Methylhistidine	3-Methylxanthine	3-Phenylbutyric Acid	3-Pyridylacetic acid	Ureidopropionic acid	Xanthurenic acid	4-Aminohippuric acid	4-Hydroxybenzaldehyde	4-Hydroxycinnamic acid	5'-Methylthioadenosine	5-Hydroxymethyl-2-Deoxyuridine	5-Methoxytryptamine	5-Methoxytryptophol	8-Hydroxy-deoxyguanosine	L-Acetylcarnitine	Adenine	Adenosine	3'-AMP	Agmatine Sulfate	Allantoin	Arachidonic acid	Argininosuccinic acid	Ascorbic acid	Beta-Alanine	Bilirubin	Biotin	Capric acid	Carnosine	Cholesterol	Cholic acid
child 1	standard control	SC	1	1.26407e-06	0.00798148	0.177051	8.34482e-05	2.19698e-06	2.86697e-05	0.0124623	4.06109e-06	0.000132521	1.19106e-05	1.93572e-05	0.00059136	2.13885e-06	6.01243e-05	6.28188e-05	4.19654e-05	0.000144505	0.00195675	2.44567e-06	0.000751771	0.000287054	8.55549e-05	0.000146153	7.9584e-05	3.66008e-05	8.76195e-07	0.000529624	1.3587e-05	0.00036515	1.34906e-06	5.16697e-05	0.000469936	0.000129128	3.7383e-06	7.64463e-05	2.21711e-05	0.000136488	2.47488e-06	0.00310792	1.01125e-06	0.00102957	0.000325645	0.00134161	0.000151056	0.000698669	0.0181707
child 1	standard control	SC	2	1.38126e-06	0.00392206	0.193465	0.000191692	2.40065e-06	1.41414e-05	0.0170046	4.43759e-06	0.000164314	1.30148e-05	2.11518e-05	0.000621904	1.11801e-05	6.56983e-05	0.0001446	4.58559e-05	0.000169034	0.00188632	2.6724e-06	0.00071843	0.000319332	8.39773e-05	0.000159702	0.000104391	8.02194e-05	9.57425e-07	0.000560254	3.34499e-05	0.000486909	1.47413e-06	5.64598e-05	0.000638812	0.00338082	4.08487e-06	1.40091e-05	1.39646e-06	0.000138193	1.65958e-06	0.00659267	1.105e-06	0.000438839	0.000336604	0.000900247	0.000187731	0.00108264	0.00436601
child 2	standard control	SC	1	1.60637e-06	0.291669	0.224995	6.3177e-05	2.79189e-06	1.25163e-05	0.00201498	7.857e-05	0.000168407	1.51358e-05	2.4599e-05	0.000427078	7.17757e-05	0.000157122	5.43401e-05	5.33293e-05	0.000599339	0.000480154	5.20716e-06	0.00139928	0.00163535	3.30236e-05	0.00018573	0.000101135	4.65119e-05	1.11346e-06	0.000651561	0.000105943	4.11868e-05	1.71437e-06	6.56613e-05	8.76793e-05	0.000164094	0.00192195	0.000740854	3.40074e-05	0.00036918	1.01395e-06	0.00104722	1.28509e-06	0.000371116	8.90087e-05	0.000583424	0.000505428	0.0019454	0.0576081
child 2	standard control	SC	2	2.32213e-06	0.0956633	0.325247	0.000135702	4.03589e-06	1.52661e-05	0.00280609	6.18444e-05	0.000243444	2.188e-05	3.55597e-05	0.000219676	3.92911e-06	0.00011045	8.49156e-05	7.70914e-05	0.000644532	0.000869157	4.49274e-06	0.00167202	0.00159876	4.7738e-05	0.000268486	0.000146198	6.72364e-05	1.60959e-06	0.00094188	0.000125482	5.95385e-05	2.47825e-06	9.49183e-05	0.000101507	0.000237211	6.86734e-06	0.000548762	2.34769e-06	0.000478311	3.54632e-06	0.00142381	1.85769e-06	0.000207363	0.000105176	0.000953472	4.38764e-05	0.0048243	0.029
child 3	standard control	SC	1	6.13177e-06	0.0176469	0.137559	2.58934e-06	3.39134e-07	2.37232e-07	0.00810585	6.26888e-07	0.00031433	1.83857e-06	2.98807e-06	1.84593e-05	9.19583e-05	0.00106292	0.000179905	6.47796e-06	3.62799e-05	0.00149497	3.77524e-07	3.61356e-05	3.34693e-07	0.000148041	2.25608e-05	0.000725545	5.64985e-06	1.35253e-07	7.91458e-05	9.70938e-05	0.000127493	4.94683e-05	7.97595e-06	4.99086e-05	0.00524907	5.7706e-07	0.000458196	3.361e-06	0.000614101	1.23166e-07	1.63528e-05	3.07884e-07	0.00625611	0.000652463	0.00458592	0.000129413	0.00120911	0.00464783
child 3	standard control	SC	2	2.54067e-07	0.024234	0.0930506	0.000423377	4.41571e-07	3.08888e-07	0.00507217	8.16242e-07	2.66355e-05	2.39391e-06	3.89063e-06	0.000653556	4.29889e-07	0.000573528	5.20717e-05	8.43466e-06	4.61948e-06	0.000548767	4.91556e-07	4.70506e-05	4.35788e-07	4.20366e-05	2.93754e-05	6.4283e-05	7.35641e-06	1.76107e-07	0.000103052	4.27581e-05	6.51418e-06	2.71148e-07	0.000263049	0.000343533	0.0101321	7.51363e-07	0.000299491	1.66623e-06	0.000260731	1.60369e-07	0.000350829	2.03252e-07	0.00305146	0.000220243	0.00438553	0.000312609	0.000744764	0.00779974
child 1	the model of gradual thawing	GT	1	9.63021e-07	0.00147871	0.134885	8.08122e-05	1.67374e-06	2.44418e-05	0.0134578	3.0939e-06	0.00010096	9.07394e-06	1.88849e-05	0.000711452	5.00162e-06	4.58051e-05	7.56525e-05	3.19709e-05	0.000154298	0.00286552	1.86321e-06	0.000961446	0.000115806	9.75887e-05	0.000111345	6.06303e-05	0.000140837	6.67521e-07	0.000390611	2.48724e-05	0.000288074	1.02777e-06	0.000127589	0.000732606	0.0106836	2.84799e-06	5.80763e-05	9.7362e-07	0.00019031	5.32463e-06	0.00539073	7.70411e-07	0.000302616	0.000336418	0.00194093	0.000184148	0.00144971	6.90358e-06
child 1	the model of gradual thawing	GT	2	2.15479e-06	0.00396962	0.301808	9.52753e-05	3.74505e-06	1.10866e-05	0.00806205	6.92269e-06	0.000225901	2.03032e-05	3.29971e-05	0.000461253	1.48386e-05	0.00010249	0.000109285	7.15358e-05	0.000208005	0.001714	1.25109e-05	0.00100852	0.00135299	4.42978e-05	0.000249138	0.000135662	6.2391e-05	1.4936e-06	0.000874004	3.81757e-05	5.52479e-05	2.29966e-06	8.80781e-05	0.000728963	0.000220116	0.000129805	0.000528485	1.24078e-05	9.37452e-05	4.21225e-06	0.00478582	1.72382e-06	0.000189288	0.000169747	0.00119418	0.00103986	0.00243464	0.00346307
child 2	the model of gradual thawing	GT	1	7.18579e-07	0.176427	0.162117	0.000165364	1.2489e-06	6.06483e-05	0.00489428	0.000251463	7.53335e-05	8.43808e-05	1.10039e-05	0.00152416	8.78387e-05	0.000441155	0.000112704	2.38558e-05	0.000548215	0.00420888	1.39027e-06	0.00222439	0.000342807	1.47724e-05	8.30826e-05	4.52406e-05	2.08062e-05	4.98085e-07	0.00274506	0.000222912	1.84241e-05	7.6689e-07	0.000651601	0.000359937	7.34044e-05	2.12509e-06	0.000150417	7.26488e-07	0.000588999	1.80595e-06	0.00174512	9.04994e-06	0.000634851	0.000410301	0.00123127	0.000236198	0.00243579	5.15126e-06
child 2	the model of gradual thawing	GT	2	1.22224e-06	0.0926426	0.171192	0.000117463	2.12428e-06	2.33003e-05	0.00317488	0.000143819	0.000281447	1.15164e-05	1.87167e-05	0.000889407	1.60128e-05	0.000170407	9.1606e-05	4.05768e-05	0.000246598	0.00149881	2.36474e-06	0.00244173	0.000850825	2.51267e-05	0.000141317	7.69505e-05	3.53896e-05	8.47202e-07	0.000495755	0.000146231	0.000188278	1.30442e-06	4.99599e-05	5.34281e-05	0.000214148	3.6146e-06	0.000218288	1.2357e-06	0.000108896	1.12137e-06	0.000503172	9.77788e-07	0.000725991	0.000222731	0.00102684	7.35666e-05	0.00217336	0.0304688
child 3	the model of gradual thawing	GT	1	5.54416e-06	0.0117412	0.0379158	8.06296e-05	4.70486e-07	2.82114e-05	0.00311658	8.6969e-07	0.000119517	2.55067e-06	4.14538e-06	0.00101828	0.000110819	0.000697132	0.000155173	8.98696e-06	4.92196e-06	0.0024801	5.23743e-07	5.01315e-05	4.64324e-07	0.000103599	0.000148039	0.000219026	7.83811e-06	1.87639e-07	0.0001098	5.9489e-05	0.000134647	2.60641e-05	0.000245412	0.000172879	2.76529e-05	1.39531e-05	0.000162382	1.1585e-06	0.000542842	1.7087e-07	0.000247623	3.27334e-07	0.00355008	0.000568715	0.00437181	0.00013938	0.00418467	0.00698854
child 3	the model of gradual thawing	GT	2	1.00164e-06	0.0224922	0.140294	0.00083087	1.74086e-06	1.21777e-06	0.00208259	3.21797e-06	0.000105009	9.43782e-06	1.53385e-05	0.000930621	1.6948e-06	0.000375567	7.10806e-05	3.3253e-05	4.85901e-05	0.00086569	1.93792e-06	0.00054612	5.05442e-05	2.05916e-05	0.00011581	6.30617e-05	2.90021e-05	6.94289e-07	0.000406275	1.07662e-05	2.56817e-05	1.06898e-06	0.000383177	0.000601226	0.00740685	2.96219e-06	0.000805453	3.79973e-06	0.000100579	4.9611e-06	0.00919105	8.01306e-07	0.00126663	0.000248322	0.0018757	0.000704249	0.00147502	0.0130817
child 1	the model of fast thawing	FT	1	7.93284e-07	0.00067834	0.111111	0.000202336	1.37874e-06	4.12235e-05	0.00494915	2.54859e-06	0.000221355	7.47461e-06	3.70905e-05	0.00121788	1.85138e-05	3.77317e-05	9.41953e-05	2.63359e-05	0.000188781	0.00475304	3.4444e-05	0.000231589	6.58318e-05	0.000112451	9.172e-05	0.000199178	0.000221807	5.49867e-07	0.000321764	8.5267e-06	0.000312277	8.46617e-07	0.000338635	0.000670823	8.10357e-05	2.34601e-06	5.47118e-05	9.94602e-06	5.52938e-05	5.00727e-07	0.00190997	6.34622e-07	0.000120593	0.000477091	0.000704975	0.000242737	0.000475338	5.68679e-06
child 1	the model of fast thawing	FT	2	5.15723e-07	0.0013838	0.0722342	0.00020407	8.96333e-07	0.000107039	0.0078623	1.65687e-06	0.000450021	3.00696e-05	3.85913e-05	0.00155553	8.72618e-07	2.45298e-05	0.00010841	2.02329e-05	9.8066e-05	0.00512799	9.97796e-07	0.000514742	8.7835e-05	0.000224288	5.96282e-05	0.000240439	0.000343917	3.57475e-07	0.000209183	2.98389e-05	0.000512988	5.50395e-07	0.000868205	0.00148536	0.00188081	1.52517e-06	5.88391e-06	5.21399e-07	0.000118989	2.52947e-06	0.00122506	4.12575e-07	0.000435721	0.000649208	0.00112828	5.49383e-05	0.000350402	0.0118802
child 2	the model of fast thawing	FT	1	2.37615e-07	0.0265149	0.0332813	0.000132705	4.12977e-07	0.000210041	0.00115427	0.000103262	0.000210364	5.18559e-05	3.63869e-06	0.00149352	6.74747e-05	0.000975838	0.000150631	0.000111845	4.32034e-06	0.00118387	4.59725e-07	0.000307298	0.000239051	0.000137624	2.74732e-05	0.000358739	6.88004e-06	1.64703e-07	9.63789e-05	0.000162996	0.000187035	2.5359e-07	9.71263e-06	0.000500723	0.000213601	0.000212896	2.45557e-05	1.97752e-06	0.000101968	3.32545e-06	0.000216307	5.4499e-06	0.000116197	0.000284061	0.000353638	4.78616e-05	0.0012885	0.020974
child 2	the model of fast thawing	FT	2	1.1011e-07	0.0700044	0.139422	0.000213303	1.65427e-06	0.00031037	0.00179633	9.533e-05	0.000275492	0.000103015	1.68616e-06	1.04165e-05	8.5064e-06	0.00103608	0.000324645	3.65551e-06	2.00204e-06	0.000430716	2.13036e-07	2.03913e-05	1.88867e-07	9.12845e-05	0.000451095	0.000404538	3.1882e-06	6.5381e-07	4.46619e-05	0.000230051	2.82319e-06	1.1748e-06	4.50082e-06	0.000452438	0.00157988	0.000131178	1.64883e-05	1.11322e-07	0.000128222	6.95025e-08	4.23157e-05	8.29962e-06	0.000184616	0.000260581	0.000483883	0.000151643	0.000682225	0.0169867
child 3	the model of fast thawing	FT	1	6.26084e-07	0.00253552	0.0876918	7.06721e-05	1.08814e-06	3.26114e-05	0.00526441	2.01142e-06	6.56365e-05	5.89919e-06	9.58747e-06	0.000815892	6.45892e-05	0.000413433	0.000146774	2.07851e-05	1.13835e-05	0.00268365	5.92155e-06	0.000451402	5.04368e-05	7.86108e-05	0.000298212	3.94172e-05	1.8128e-05	4.33972e-07	0.000253946	6.21592e-05	1.60526e-05	6.68176e-07	0.000379355	0.000164099	0.000321335	1.85155e-06	3.73948e-05	1.12193e-05	0.000365984	1.60374e-06	0.000648157	5.00863e-07	0.00227601	0.000626561	0.00443021	3.42888e-05	0.00735404	0.00814678
child 3	the model of fast thawing	FT	2	5.19987e-07	0.00430832	0.0728315	7.52482e-05	9.03745e-07	6.32188e-07	0.00248081	1.67057e-06	5.45138e-05	4.89951e-06	7.96277e-06	0.000631612	3.02278e-05	0.000406889	5.16505e-05	1.72628e-05	2.3902e-05	0.0015824	1.00605e-06	0.000323616	4.81595e-05	1.06898e-05	6.01213e-05	3.27376e-05	1.5056e-05	3.60431e-07	0.000210912	5.58914e-06	1.33323e-05	5.54947e-07	0.000272117	0.000321176	0.00542491	0.000656064	0.000964027	1.18953e-06	0.000379722	3.11787e-06	0.00170245	4.15987e-07	0.00205166	9.91472e-05	0.00424378	0.000422865	0.00474276	0.00907821
child 1	gradual thawing of sample with RNAlater	GT-RL	1	2.9406e-07	0.00107303	0.0411872	0.000226675	5.11079e-07	3.27708e-05	0.0583249	0.00011229	3.08282e-05	2.77074e-06	0.000115222	0.00318007	0.000121519	0.000245998	3.14531e-05	1.58801e-05	4.40004e-05	0.000708413	5.68932e-07	0.0007273	4.46064e-05	0.000219082	3.39994e-05	2.68351e-05	8.51439e-06	2.03828e-07	0.000119274	4.83131e-05	0.000178812	3.13829e-07	1.20198e-05	0.00134844	3.00388e-05	8.69636e-07	2.11688e-07	2.97296e-07	6.18907e-06	1.85613e-07	4.93876e-06	6.66957e-06	0.00231143	0.000846318	0.00158991	1.2496e-05	0.000387257	0.00145988
child 1	gradual thawing of sample with RNAlater	GT-RL	2	5.98917e-07	0.000252586	0.0413905	0.000232348	5.13602e-07	1.68913e-05	0.00793222	9.4939e-07	3.09804e-05	2.78441e-06	0.000119364	0.00262754	0.000145279	1.40557e-05	0.000119017	9.81054e-06	5.93744e-05	0.000825941	5.7174e-07	5.47256e-05	3.78669e-05	0.000350214	3.41672e-05	3.31999e-05	8.55641e-06	2.04834e-07	0.000119862	3.17633e-06	0.000463769	3.15379e-07	1.20792e-05	0.00197556	0.00649272	8.73928e-07	2.12733e-07	3.58209e-07	6.21962e-06	1.86529e-07	7.69827e-07	5.71053e-06	0.000323645	0.000786343	0.000177236	4.24578e-06	0.000112142	2.11842e-06
child 2	gradual thawing of sample with RNAlater	GT-RL	1	3.75256e-07	0.37002	0.0525599	4.97964e-06	6.522e-07	3.24473e-05	0.0128397	0.000160119	0.000443267	3.5358e-06	5.74644e-06	3.54996e-05	7.05502e-05	0.00022855	4.2421e-06	1.2458e-05	6.82295e-06	0.000397423	7.26027e-07	0.00687491	7.15731e-05	7.71446e-06	4.33874e-05	2.36255e-05	1.08654e-05	9.7586e-07	0.000152208	0.000159522	9.62142e-06	4.00485e-07	1.53388e-05	1.64036e-05	0.00405597	2.73982e-06	3.52326e-07	1.06455e-06	0.000563117	8.57264e-07	2.38605e-06	6.35141e-06	0.00205438	0.000181571	0.00474238	8.96239e-06	0.000902984	0.0255421
child 2	gradual thawing of sample with RNAlater	GT-RL	2	2.17941e-07	0.443474	0.0305257	7.08802e-05	3.78784e-07	2.23083e-05	0.00940659	0.000103539	0.000391017	2.05352e-06	3.33742e-06	0.0010444	2.2301e-05	0.00038121	2.96947e-05	3.76868e-05	3.96263e-06	0.000770959	2.24657e-06	0.00122444	0.000189322	4.4804e-06	2.51985e-05	1.37212e-05	6.3104e-06	5.10396e-06	8.83991e-05	0.000186495	5.75259e-05	2.32593e-07	8.90846e-06	0.000527205	2.22631e-05	0.000145196	1.05373e-06	2.96329e-06	0.00118422	5.30567e-07	5.12798e-06	2.47041e-06	0.00217331	0.000130902	0.00548673	6.24802e-07	0.00271534	0.0174313
child 3	gradual thawing of sample with RNAlater	GT-RL	1	4.18589e-06	0.015175	0.586293	0.00017069	7.27513e-06	2.9394e-05	0.0131569	1.3448e-05	0.000438835	3.9441e-05	6.41002e-05	0.000395989	5.17631e-05	0.000199098	4.73196e-05	0.000138966	7.61084e-05	0.00104942	1.77849e-05	0.000915337	0.000141912	8.60529e-05	0.000483975	0.000263537	0.000121201	2.90146e-06	0.00169784	4.49925e-05	0.000107325	8.62845e-06	0.000171101	0.000182978	0.000427598	9.78008e-05	7.63987e-05	1.779e-05	0.000185082	4.70615e-06	0.000138434	3.34869e-06	0.002582	0.000333462	0.00179163	0.00161732	0.0126862	0.00637067
child 3	gradual thawing of sample with RNAlater	GT-RL	2	5.42871e-06	0.00344544	0.760367	7.20389e-05	9.43517e-06	6.6001e-06	0.00265811	1.74408e-05	0.000569128	5.11513e-05	8.3132e-05	0.000513561	9.39211e-05	0.000258211	6.13691e-05	0.000180225	9.87055e-05	0.001361	6.20351e-05	0.00100534	9.3116e-06	0.000111603	0.000627671	0.000341783	0.000157186	3.76293e-06	0.00220194	5.83511e-05	0.00013919	5.79369e-06	0.000313975	0.000237306	0.000554555	1.60546e-05	4.89008e-05	5.48846e-06	0.000114258	3.42664e-06	2.04379e-05	4.44881e-06	0.000764361	0.000361478	0.00059332	2.9219e-05	0.00352314	0.00125858
child 1	fast thawing with RNALater	FT-RL	1	3.95126e-07	0.00116384	0.055343	0.000175004	1.22207e-06	2.40178e-05	0.120284	1.26942e-06	4.14237e-05	3.39898e-05	6.45584e-05	0.00189279	5.56486e-05	1.87938e-05	5.88974e-05	3.64459e-05	7.18423e-06	0.00270745	7.64471e-07	0.00196123	0.000232308	0.000288923	4.56847e-05	0.000137784	0.000369511	2.73883e-07	0.000160267	3.8881e-05	0.000299743	4.21691e-07	1.6151e-05	0.0015258	4.0363e-05	1.83263e-06	3.92978e-06	1.09865e-05	0.000242036	2.49407e-07	1.69248e-05	1.84781e-05	0.00440498	0.000621448	0.00211016	5.83949e-06	0.000435964	0.00542974
child 1	fast thawing with RNALater	FT-RL	2	6.4579e-07	0.000273651	0.044697	0.000139585	5.54631e-07	4.42118e-05	0.010215	9.8801e-05	3.34553e-05	3.00685e-06	0.000109792	3.01889e-05	0.000537226	1.51785e-05	0.000122208	1.05943e-05	3.44402e-05	8.00044e-05	6.17414e-07	0.00262324	5.47367e-07	0.000204275	3.68966e-05	2.00912e-05	0.000155455	2.21198e-07	0.000129438	4.89752e-05	8.18207e-06	3.40573e-07	1.30441e-05	0.00139217	0.00290654	9.43742e-07	2.29727e-07	3.26661e-06	6.71647e-06	2.0143e-07	2.25362e-05	2.55293e-07	0.000243098	0.000524783	0.000216023	9.1486e-07	0.000134846	0.000540306
child 2	fast thawing with RNALater	FT-RL	1	3.0813e-06	0.165912	0.43158	0.000129435	5.35534e-06	2.00347e-05	0.00470179	0.000102119	0.000628815	2.90332e-05	4.71852e-05	0.000745309	5.21366e-06	0.000160308	3.48327e-05	0.000102295	0.000535463	0.00159132	1.77477e-05	0.00275744	0.000726846	6.3345e-05	0.000356262	0.000193994	8.9218e-05	2.13581e-06	0.00124981	0.00016729	7.90035e-05	3.28846e-06	0.000220798	0.000134693	0.000314762	0.000208102	2.58999e-05	3.11522e-06	0.000316006	1.94494e-06	9.04094e-06	2.86547e-05	0.000428355	0.00018587	0.00145331	0.000855276	0.00319347	0.0349856
child 2	fast thawing with RNALater	FT-RL	2	7.70499e-07	0.435429	0.107919	5.6565e-05	1.33914e-06	1.1059e-05	0.00801717	0.00012268	0.000832388	7.25993e-06	1.1799e-05	0.000423526	4.79729e-06	6.01064e-05	8.71014e-06	2.55795e-05	1.40093e-05	0.00129601	1.49073e-06	0.00167018	0.000119258	1.58398e-05	8.90857e-05	4.85094e-05	2.23095e-05	5.34074e-07	0.000312523	0.000104775	1.97553e-05	8.22301e-07	7.18766e-05	0.000106511	7.87082e-05	2.27863e-06	2.1597e-05	7.7898e-07	0.0004947	6.29158e-06	8.98683e-06	1.12845e-05	0.00155999	9.38431e-05	0.00263679	0.000230981	0.00585583	0.038126
child 3	fast thawing with RNALater	FT-RL	1	1.00566e-06	0.000990792	0.140857	0.000275465	1.74785e-06	5.4755e-05	0.000992147	9.33943e-05	0.00061998	9.47572e-06	1.54001e-05	0.00129893	0.000258979	0.000609069	4.16026e-05	3.33866e-05	1.82851e-05	0.0013734	1.94571e-06	0.00564181	1.72496e-06	2.06743e-05	0.000116275	6.33149e-05	2.91186e-05	6.97078e-07	0.000407907	8.78465e-05	2.57848e-05	7.10598e-05	0.00121121	0.000898581	0.0148303	0.00101093	4.05892e-06	1.16279e-06	2.11662e-05	6.34782e-07	0.000147195	8.04524e-07	0.000209239	0.00118608	0.000176811	8.04392e-05	0.000574371	7.20927e-06
child 3	fast thawing with RNALater	FT-RL	2	5.51749e-07	0.0725978	0.0772802	0.00016614	9.58947e-07	6.70803e-07	0.0216178	1.77261e-06	0.00103498	5.19878e-06	8.44915e-06	0.00238684	9.33575e-07	0.000950151	4.83077e-05	1.83173e-05	1.1324e-05	0.00134891	1.0675e-06	0.00114597	9.46388e-07	9.31876e-05	6.37936e-05	3.47372e-05	1.59757e-05	3.82446e-07	0.000223795	0.000130802	0.000395195	5.88843e-07	0.000595295	0.000561602	0.0143841	0.000185534	3.97194e-07	5.57821e-07	0.000220754	3.48268e-07	1.43735e-06	4.41396e-07	0.0136569	0.000828268	0.00710804	3.19628e-05	0.00276795	0.0133224
child 1	Stored at room temperature	RoT	1	4.61778e-07	0.00173082	0.0646785	8.06556e-05	1.01696e-05	3.55201e-05	0.0167747	1.48356e-06	7.9776e-05	4.35104e-06	2.81275e-05	0.000955998	1.38935e-05	0.000241256	2.99983e-05	2.96621e-05	8.3961e-06	0.00346679	8.93425e-07	0.000145412	7.92065e-07	0.000102163	5.33911e-05	2.90728e-05	0.000153556	3.20083e-07	0.000187302	6.63292e-05	0.000166045	1.055e-06	0.000229983	0.000637021	0.00195627	1.36564e-06	9.80377e-07	2.49143e-06	0.000127659	2.91478e-07	0.000814731	3.69419e-07	0.000349576	0.000497498	0.00184477	1.32384e-06	0.000343654	3.31033e-06
child 1	Stored at room temperature	RoT	2	2.76338e-07	0.000506995	0.0387051	0.000241817	1.71489e-06	3.33697e-05	0.00599277	8.87794e-07	0.000367494	2.60376e-06	4.65468e-05	0.000607543	2.58193e-05	0.00103376	0.000101481	7.32771e-05	5.02442e-06	0.00944338	5.34646e-07	0.00024737	4.7399e-07	0.000209855	3.19504e-05	0.000208198	0.000503583	1.91545e-07	0.000112086	8.18402e-05	0.00031373	2.94917e-07	1.12955e-05	0.00145058	2.82286e-05	4.98174e-06	8.52646e-07	1.35989e-06	6.72301e-05	1.74427e-07	8.73334e-05	2.21069e-07	0.000166616	0.000898172	0.000901827	7.92218e-07	0.000118743	1.98098e-06
child 2	Stored at room temperature	RoT	1	3.43998e-07	0.0281803	0.0481817	4.56484e-06	2.73375e-06	3.25441e-05	0.00296562	0.000133602	0.000361054	3.24127e-06	5.26777e-06	0.00129174	6.58047e-05	0.000646445	0.000135077	0.000114047	6.25461e-06	0.0014	6.6555e-07	0.000493827	0.000793957	7.07185e-06	3.97732e-05	2.16575e-05	8.94695e-05	1.39969e-06	0.000139529	0.000193637	0.000278926	3.67125e-07	1.40611e-05	0.000389441	0.000630328	1.01732e-06	1.51274e-05	9.4807e-06	0.000105781	2.2805e-06	9.98363e-05	2.75196e-07	0.000498701	0.000408681	0.000594853	9.86186e-07	0.00135022	2.46601e-06
child 2	Stored at room temperature	RoT	2	2.10186e-06	0.0568718	0.294396	0.000150308	3.65307e-06	2.22426e-05	0.00358393	0.000112547	0.000220353	2.20777e-05	3.21867e-05	0.000660284	3.55642e-06	0.000328151	0.000111433	6.97789e-05	0.000382952	0.000855499	1.0677e-05	0.00197019	0.000415577	4.32098e-05	0.000243019	0.00013233	6.08587e-05	1.45691e-06	0.000852538	0.000179446	5.3891e-05	2.24318e-06	8.59149e-05	0.000147136	0.00960027	0.00289328	0.00011958	2.125e-06	0.000124191	2.37035e-06	0.000714416	1.68148e-06	0.000189834	0.00020671	0.00055328	0.00127904	0.00234268	1.50676e-05
child 3	Stored at room temperature	RoT	1	3.45003e-07	0.00936821	0.0483226	0.000122393	5.9962e-07	4.19447e-07	0.000941718	1.10839e-06	3.6169e-05	3.25075e-06	5.28317e-06	0.000225114	5.83756e-07	0.00138341	7.35414e-05	1.14536e-05	6.27289e-06	0.00177605	6.67496e-07	6.38911e-05	1.23148e-06	0.000139999	0.000148089	7.13084e-05	9.98945e-06	2.3914e-07	0.000139937	9.2021e-05	8.84576e-06	1.66983e-05	1.41022e-05	0.000410899	3.52428e-05	1.02029e-06	3.06553e-05	3.37888e-06	0.000162526	2.17769e-07	7.31084e-05	2.76001e-07	0.00144625	0.00106747	0.00215228	0.000269801	0.000745694	0.00800284
child 3	Stored at room temperature	RoT	2	4.11198e-06	0.0186479	0.148076	7.22676e-05	2.45102e-07	5.34492e-05	0.00302853	4.53069e-07	0.000203092	1.32878e-06	2.15956e-06	1.3341e-05	0.000404835	0.00216587	7.80305e-05	4.6818e-06	3.03932e-05	0.00217823	2.72847e-07	2.61162e-05	8.76384e-07	0.000182321	1.63053e-05	0.000394966	4.0833e-06	9.77512e-08	5.72008e-05	0.000138169	3.61581e-06	9.10191e-06	5.76444e-06	6.1646e-06	0.00107014	4.17057e-07	0.000503451	7.14249e-06	0.000249881	8.90155e-08	1.95369e-05	1.12818e-07	0.00202159	0.00100623	0.00311056	4.04293e-07	0.00131618	0.00333975
child 1	Stored at room temperature with RNALater	RoT-RT	1	4.20592e-07	0.00090044	0.0589098	0.000106509	7.30995e-07	5.77963e-05	0.0218069	5.84721e-05	4.40935e-05	3.96298e-06	0.0001217	0.00267178	8.92967e-05	0.000245512	4.85286e-05	1.77126e-05	7.64726e-06	0.000105444	8.13742e-07	0.00129108	0.000266339	0.000222048	4.86292e-05	3.05061e-05	1.21781e-05	2.91535e-07	0.000170597	3.94765e-05	0.000210714	2.18067e-06	1.71919e-05	0.00155512	4.29644e-05	1.24384e-06	3.02776e-07	1.35002e-06	8.8522e-06	5.75341e-07	1.09567e-06	1.60222e-05	0.000338204	0.000689721	0.000320725	1.20577e-06	0.000249124	0.001639
child 1	Stored at room temperature with RNALater	RoT-RT	2	4.2014e-06	0.00869222	0.588465	8.97338e-05	7.30209e-06	1.15889e-05	0.0378848	5.74209e-05	0.000440461	3.95871e-05	6.43377e-05	0.000397457	7.1089e-06	0.000199835	4.74949e-05	0.000139481	0.000179321	0.00105331	8.12867e-06	0.00137201	0.000869235	8.63718e-05	0.000560102	0.000264514	0.00012165	2.91221e-06	0.00170413	4.51592e-05	0.000107722	4.48387e-06	0.000171735	0.000183656	0.000429182	1.2425e-05	1.58716e-05	4.66887e-06	8.84268e-05	1.05402e-05	6.30283e-05	0.000112604	0.000374022	0.000210733	0.00113846	6.89844e-05	1.22031e-05	0.00283686
child 2	Stored at room temperature with RNALater	RoT-RT	1	3.00202e-07	0.381446	0.0420475	8.96647e-05	5.21756e-07	1.28089e-05	0.0163096	0.000126028	0.000602771	2.82862e-06	4.59712e-06	0.00115719	1.65875e-05	0.000440615	3.39365e-06	4.30804e-05	5.45832e-06	0.00103262	5.80817e-07	0.00151076	0.00076337	6.17152e-06	3.47096e-05	1.89003e-05	8.69225e-06	2.08086e-07	0.000121765	0.000234221	7.69708e-06	3.20385e-07	1.22709e-05	0.000193737	3.06663e-05	0.000195987	1.30079e-06	5.83975e-07	0.000829333	8.41283e-07	3.94949e-06	4.6515e-06	0.00332681	0.000126975	0.00453331	8.60632e-07	0.00274089	0.0240964
child 2	Stored at room temperature with RNALater	RoT-RT	2	4.85848e-06	0.0376387	0.680499	8.32301e-05	8.44411e-06	9.67682e-06	0.00185004	1.56089e-05	0.000509347	4.57784e-05	7.43999e-05	0.000459617	8.2207e-06	0.000231089	5.49229e-05	0.000161295	0.000921496	0.00121804	2.49228e-05	0.00646068	0.000848266	9.988e-05	0.000561741	0.000305882	0.000140676	3.36767e-06	0.00197065	5.22219e-05	0.00012457	5.18513e-06	0.000198593	0.000212379	0.00198842	0.000305649	4.74854e-05	4.91196e-06	0.000102256	3.06671e-06	1.26567e-05	1.0217e-05	9.12559e-05	0.000123431	0.0002888	0.00106813	1.41116e-05	0.00571661
child 3	Stored at room temperature with RNALater	RoT-RT	1	3.37898e-06	0.00837884	0.473273	0.000120721	5.87271e-06	4.10808e-06	0.0206187	0.000151105	0.000776033	3.1838e-05	5.17436e-05	0.000319655	3.73021e-05	0.000160718	3.81978e-05	0.000112177	6.1437e-05	0.000847125	6.53748e-06	0.0012192	0.000429865	6.94645e-05	0.00039068	0.000212735	9.7837e-05	2.34215e-06	0.00137055	3.63193e-05	8.66357e-05	3.60615e-06	0.000138118	0.000147706	0.00484169	8.67829e-05	1.24989e-05	7.32891e-06	0.000244956	4.11789e-06	8.80248e-06	9.28284e-05	0.00505278	0.000324152	0.00531602	0.000758204	0.011478	0.00969812
child 3	Stored at room temperature with RNALater	RoT-RT	2	1.31661e-06	0.0119013	0.0993058	0.00037835	1.23226e-06	8.61989e-07	0.0161273	0.000305398	0.0025408	6.68049e-06	8.17186e-05	6.70724e-05	1.19965e-06	0.000822881	8.01496e-06	2.35379e-05	1.28912e-05	0.00017775	1.37174e-06	0.00215198	1.21612e-06	1.45756e-05	8.19754e-05	4.46377e-05	2.05289e-05	4.91447e-07	0.000287579	0.0001298	1.81786e-05	7.5667e-07	2.89809e-05	0.00025763	0.0168294	0.000546578	5.10398e-07	9.96271e-06	1.49224e-05	1.94616e-06	1.847e-06	5.67198e-07	0.00463559	0.000512748	0.00285695	1.61023e-05	0.00193857	5.08261e-06
[truncated: 130 more columns]
