# Supplementary material for: Systematic Analysis of Impact of Sampling Regions and Storage Methods on Fecal Gut Microbiome and Metabolome Profiles
Source: mSphere. 2020 Jan 8;5(1):e00763-19. doi: 10.1128/mSphere.00763-19 (PMC6952195; doi:10.1128/mSphere.00763-19)
Supplement: TABLE S8 [file mSphere.00763-19-st008.xlsx]

## Sheet: storage
Table S8. Effect of storage and retrieval methods on metabolite profiles.
		group Abbreviation								Comparisons of Column Means (a)	group Abbreviation
	26	FT	FT-RL	GT	GT-RL	RoT	RoT-RT	SC			FT	FT-RL	GT	GT-RL	RoT	RoT-RT	SC
	Kruskal-Wallis test p-value	Mean	Mean	Mean	Mean	Mean	Mean	Mean			(A)	(B)	(C)	(D)	(E)	(F)	(G)
5_Hydroxylysine	0.001	2.88386e-05	6.50865e-06	5.14808e-05	2.73947e-06	2.21019e-05	1.46337e-05	5.94503e-05		5_Hydroxylysine
L_Lysine	0.001	0.0117772	0.00206839	0.0209313	0.0014216	0.00914285	0.00391035	0.0235905		L_Lysine			B( .023) D( .016)				B( .005) D( .004) F( .015)
Agmatine Sulfate	0.002	0.000183844	9.3521e-06	0.000320517	2.11883e-05	0.000111774	1.2995e-05	0.000356293		Agmatine Sulfate
Deoxyinosine	0.002	0.00516974	0.00112046	0.00903885	0.000448325	0.00901308	0.000438399	0.00853634		Deoxyinosine			B( .026) D( .011) F( .011)		B( .026) D( .011) F( .011)		B( .047) D( .021) F( .021)
Ribothymidine	0.002	0.00151409	0.000108914	0.000990671	1.07173e-05	0.00105986	0.000152802	0.000951569		Ribothymidine	B( .040) D( .021)
3_Pyridylacetic acid	0.004	0.000308173	0.00263331	0.00120539	0.00180034	0.000491135	0.00233429	0.000770781		3_Pyridylacetic acid
Quinaldic acid	0.004	0.000204226	0.000377739	0.000144575	0.000495865	0.000444204	0.000328827	0.000154214		Quinaldic acid				C( .048)
3_Methyladenine	0.005	0.000146051	5.24264e-05	0.000102584	4.88493e-05	8.82603e-05	3.34255e-05	9.64419e-05		3_Methyladenine	D( .040) F( .009)
L_Proline	0.005	0.0232672	0.00473216	0.0292026	0.0046149	0.00999649	0.00454885	0.0169705		L_Proline			B( .003) D( .003) E( .044) F( .003)
Xanthosine	0.005	0.00179444	0.000277969	0.000461324	0.000163725	0.00109994	0.000132993	0.000654575		Xanthosine	B( .035) D( .017) F( .014)
Beta_Alanine	0.007	2.61893e-06	9.98642e-06	2.2751e-06	4.83324e-06	4.8933e-07	3.94817e-05	9.61694e-07		Beta_Alanine						A( .048) C( .044) E( .028) G( .032)
N_Acetylglutamic acid	0.008	0.00099378	0.00227811	0.000848758	0.00285621	0.000590846	0.00302796	0.000550312		N_Acetylglutamic acid
Niacinamide	0.013	0.00141288	0.000261985	0.000396791	0.000147694	0.000152093	0.000526682	0.00015883		Niacinamide	B( .000) C( .002) D( .000) E( .000) F( .012) G( .000)
3_Methylxanthine	0.017	0.00262694	0.00139951	0.00227217	0.000852193	0.00318666	0.000739049	0.00120602		3_Methylxanthine
L_Malic acid	0.019	7.20115e-07	1.26863e-05	9.9745e-07	5.12359e-06	8.83695e-07	4.5717e-06	7.75627e-07		L_Malic acid
Cyclohexanone	0.022	0.000114301	0.000208771	0.000119026	0.000197032	0.000617264	0.000315687	0.000161312		Cyclohexanone					A( .012) C( .013) G( .032)
N_Acetylneuraminic acid	0.024	6.81368e-06	0.000100332	4.22429e-05	3.31323e-05	1.66368e-06	8.84017e-05	1.43651e-05		N_Acetylneuraminic acid
Deoxycholic acid	0.027	0.105244	0.065472	0.107564	0.0470508	0.117914	0.0252332	0.0951214		Deoxycholic acid
Estriol	0.031	2.48876e-06	1.90088e-05	4.66717e-06	3.00951e-05	3.43798e-06	9.19374e-06	1.22047e-06		Estriol
Hyodeoxycholic acid	0.034	0.0666406	0.0403707	0.0643958	0.0250734	0.0712722	0.0155066	0.0606407		Hyodeoxycholic acid
N_Acetyl_L_methionine	0.038	0.000787648	0.000284323	0.000393699	0.000208778	0.000661118	0.000290972	0.000194896		N_Acetyl_L_methionine	D( .034) G( .027)
Phytanic acid	0.04	1.16493e-06	1.76082e-05	1.86703e-06	1.66511e-05	1.73406e-06	2.08184e-05	2.65412e-06		Phytanic acid
Nonadecanoic acid	0.042	4.20737e-07	1.94349e-06	9.50361e-07	2.32453e-06	5.50915e-07	2.65391e-06	1.0975e-06		Nonadecanoic acid
Ascorbic acid	<0.001	0.000957378	3.43535e-05	0.00364392	2.86825e-05	0.000301494	1.52299e-05	0.0020898		Ascorbic acid			B( .011) D( .011) E( .025) F( .011)
Glucosamine 6_phosphate	<0.001	0.00276952	4.26937e-05	0.00241182	1.34867e-05	0.0013108	0.000192047	0.000816216		Glucosamine 6_phosphate
Thymine	<0.001	0.0112285	0.000136046	0.00499796	0.000239887	0.00661814	0.000308123	0.00589677		Thymine	B( .017) D( .019) F( .020)
1_Monolauroyl_Rac_Glycerol		4.67134e-07	1.07502e-06	1.93407e-06	1.85013e-06	1.27349e-06	2.41271e-06	2.15995e-06		1_Monolauroyl_Rac_Glycerol
1_Palmitoyl_sn_glycero_3_phosphocholine		0.0175709	0.112728	0.0514585	0.138907	0.0192177	0.0748262	0.0735195		1_Palmitoyl_sn_glycero_3_phosphocholine
2_Hydroxyphenethylamine		0.0860952	0.142946	0.158035	0.252054	0.10706	0.32375	0.191894		2_Hydroxyphenethylamine
Deoxycytidine		0.000149722	0.000157032	0.000228402	0.000129602	0.000112001	0.000144701	0.000149997		Deoxycytidine
2_Furoic acid		1.0557e-06	1.863e-06	1.83389e-06	3.12766e-06	3.18601e-06	4.01732e-06	2.03435e-06		2_Furoic acid
2_Hydroxycaproic acid		0.000116986	2.57915e-05	2.48177e-05	2.3402e-05	2.95908e-05	1.61402e-05	1.18566e-05		2_Hydroxycaproic acid	C( .046) D( .040) F( .019) G( .013)
2_Hydroxypalmitic Acid		0.00391788	0.0276379	0.00579803	0.0173864	0.00554787	0.0190996	0.007911		2_Hydroxypalmitic Acid
2_Methoxyestradiol		3.44132e-05	7.0006e-05	6.8231e-05	6.79644e-05	4.16803e-05	0.000119006	2.50594e-05		2_Methoxyestradiol
2_Phenylacetamide		0.000212897	0.000531841	0.000151361	0.000317343	0.000211323	0.000818917	0.000174942		2_Phenylacetamide
2_Piperidinemethanol		3.3869e-05	1.46607e-05	2.28771e-05	1.69561e-05	6.14221e-06	2.17793e-05	1.10289e-05		2_Piperidinemethanol
3_4_5_Trimethoxycinnamic acid		1.64262e-05	4.28641e-05	1.68478e-05	6.51504e-05	1.99286e-05	6.64162e-05	1.79244e-05		3_4_5_Trimethoxycinnamic acid
3_Hydroxyanthranilic acid		0.000954144	0.0011296	0.000922529	0.00129951	0.00062567	0.000845461	0.000422006		3_Hydroxyanthranilic acid
3_Hydroxyphenylacetic acid		3.16974e-05	0.0001438	3.93677e-05	8.42223e-05	8.57488e-05	2.66193e-05	3.02353e-05		3_Hydroxyphenylacetic acid
3_Indolepropionic acid		0.000482417	0.000302268	0.000305426	0.000221187	0.000966481	0.000350108	0.000338307		3_Indolepropionic acid
Methylglutaric acid		3.33529e-05	3.77697e-05	3.50299e-05	6.58377e-05	5.04835e-05	8.28806e-05	3.88591e-05		Methylglutaric acid
3_Methylhistidine		5.47425e-05	0.000103451	0.000201771	4.81624e-05	7.32155e-05	0.000198042	0.000266385		3_Methylhistidine
3_Phenylbutyric Acid		7.17369e-06	3.93891e-06	3.4318e-06	1.39889e-05	2.28516e-06	7.05921e-06	2.61451e-06		3_Phenylbutyric Acid
Ureidopropionic acid		8.19171e-05	0.000180272	0.00045224	8.24321e-05	0.000202151	0.000529715	0.000640212		Ureidopropionic acid
Xanthurenic acid		0.000109158	0.000114374	5.09961e-05	0.000129858	0.000114103	8.30853e-05	7.33952e-05		Xanthurenic acid
4_Aminohippuric acid		0.000164708	0.000118	0.000141455	0.000208066	8.87547e-05	0.000279639	0.000135335		4_Aminohippuric acid
4_Hydroxybenzaldehyde		0.000212508	8.30718e-05	0.000100095	0.000117117	0.000142922	0.000146196	0.000203523		4_Hydroxybenzaldehyde
4_Hydroxycinnamic acid		0.000101496	0.000113598	4.93773e-05	5.21056e-05	0.000136923	6.6927e-05	4.05958e-05		4_Hydroxycinnamic acid
5'_Methylthioadenosine		4.20043e-07	7.07415e-07	7.31389e-07	2.19214e-06	6.17521e-07	1.60218e-06	8.11339e-07		5'_Methylthioadenosine
5_Hydroxymethyl_2_Deoxyuridine		0.000189474	0.000413956	0.000836918	0.000729921	0.000248099	0.000937545	0.000477586		5_Hydroxymethyl_2_Deoxyuridine
5_Methoxytryptamine		8.31936e-05	9.64283e-05	8.37411e-05	8.3475e-05	0.00012524	8.95331e-05	6.97189e-05		5_Methoxytryptamine
5_Methoxytryptophol		0.000174085	0.000137944	0.000118392	0.000159374	0.000137509	9.25862e-05	0.000181132		5_Methoxytryptophol
8_Hydroxy_deoxyguanosine		6.74755e-07	1.27536e-05	5.42197e-06	2.61407e-06	4.96007e-06	2.75548e-06	9.45921e-06		8_Hydroxy_deoxyguanosine
L_Acetylcarnitine		0.000312088	0.000354729	0.000257636	8.89036e-05	6.01868e-05	9.44815e-05	8.99557e-05		L_Acetylcarnitine
Adenine		0.000599103	0.000769894	0.000441507	0.000714649	0.000506873	0.000425039	0.000281896		Adenine
Adenosine		0.00158359	0.0054258	0.0031043	0.00193052	0.00222008	0.00402706	0.0032154		Adenosine
3'_AMP		0.000167643	0.000234937	2.58847e-05	4.39224e-05	0.000483681	0.000191444	0.000322995		3'_AMP
Allantoin		4.16084e-06	3.31133e-06	3.38363e-06	4.6603e-06	4.32973e-06	4.80107e-06	1.0825e-05		Allantoin
Arachidonic acid		0.000191697	0.000216896	0.000270895	0.000343181	0.000139545	0.000214791	0.000332834		Arachidonic acid
Argininosuccinic acid		1.85779e-06	1.61173e-06	2.93269e-06	1.64879e-06	9.03923e-07	3.5146e-06	1.49638e-06		Argininosuccinic acid
Bilirubin		0.000864133	0.0034171	0.00111158	0.00170152	0.000778762	0.00230311	0.00189241		Bilirubin
Biotin		0.000399442	0.000573382	0.000326039	0.000440012	0.000680793	0.000331293	0.00028819		Biotin
Capric acid		0.00189079	0.00228352	0.00194012	0.00239687	0.00152626	0.00240904	0.00212504		Capric acid
Carnosine		0.000159056	0.000200902	0.000396233	0.000278811	0.000258724	0.000318914	0.000221686		Carnosine
Cholesterol		0.00248221	0.0021604	0.00235887	0.00338785	0.0010362	0.00273881	0.00175081		Cholesterol
Cholic acid		0.0111786	0.0154019	0.00900236	0.00867744	0.00189424	0.00733202	0.0202654		Cholic acid
Docosahexaenoic acid		8.03986e-05	0.000151696	0.000158162	0.000192948	5.15402e-05	0.000139724	0.0001516		Docosahexaenoic acid
cis_Aconitic acid		6.09626e-07	0.000678645	1.22823e-06	0.000845256	7.15064e-07	0.00117063	1.4166e-06		cis_Aconitic acid
Cortisol		1.65948e-06	1.90571e-05	3.38274e-05	8.67649e-05	1.72891e-05	8.88141e-05	1.94813e-05		Cortisol
Cortisone		4.90711e-05	6.11432e-05	5.133e-05	0.000162204	5.81074e-05	0.000173836	5.6941e-05		Cortisone
Creatinine		0.000745838	0.000354245	0.00154844	0.000246167	5.05609e-05	0.000230303	0.00106194		Creatinine
Cuminaldehyde		9.52671e-05	5.0329e-05	3.472e-05	4.13347e-05	0.000147093	5.30922e-05	5.85934e-05		Cuminaldehyde
Cytidine		0.00143001	0.00254654	0.00175475	0.000925563	0.000777489	0.00179077	0.00117201		Cytidine
Cytosine		1.18881e-06	1.38809e-06	9.79275e-07	1.12349e-06	5.25617e-07	1.48133e-06	1.07116e-06		Cytosine
5_Aminolevulinic acid		1.38178e-05	1.6786e-06	1.24507e-05	6.61556e-06	4.51489e-06	1.90784e-06	5.02376e-06		5_Aminolevulinic acid
D_Glucuronic acid		4.2067e-06	1.15507e-05	2.35078e-05	6.88365e-05	2.40053e-06	4.15345e-05	1.12114e-05		D_Glucuronic acid
D_Glucurono_6_3_lactone		9.91324e-06	2.67075e-06	4.2352e-06	1.98717e-06	6.83693e-06	5.068e-06	2.21724e-06		D_Glucurono_6_3_lactone
D_Glutamic acid		0.0160889	0.0051672	0.0384705	0.00615645	0.00686353	0.0102703	0.0384167		D_Glutamic acid
Dihydroxyacetone phosphate		1.37153e-06	8.85534e-07	2.0269e-06	1.56144e-06	5.40451e-07	2.00559e-06	2.48397e-06		Dihydroxyacetone phosphate
Glyceraldehyde		0.000117105	0.000416188	0.0004151	0.000155646	0.0001387	0.000350393	0.00023436		Glyceraldehyde
Isocitric acid		2.06262e-05	2.18421e-05	9.18256e-06	2.32546e-05	6.87616e-06	2.31317e-05	6.14424e-06		Isocitric acid
Dodecanedioic acid		0.0266297	0.0423568	0.0239041	0.0222355	0.0390689	0.0512257	0.0199266		Dodecanedioic acid
Dodecanoic acid		0.00400899	0.00936231	0.00582815	0.00694061	0.00477371	0.00457389	0.00424313		Dodecanoic acid
Neopterin		4.43768e-06	7.52693e-07	8.42693e-06	1.32721e-06	1.15996e-05	1.70473e-06	3.21852e-06		Neopterin
D_Glucaric acid		1.16691e-06	1.10938e-06	2.47664e-06	7.72277e-06	1.78503e-06	2.50573e-06	2.44391e-06		D_Glucaric acid
Sphingosine		0.0130347	0.0153038	0.0104029	0.0159265	0.0103249	0.0152699	0.0135348		Sphingosine
Eicosapentaenoic acid		3.85436e-05	8.42086e-05	9.80104e-05	0.00016927	5.04692e-05	0.000207501	9.65794e-05		Eicosapentaenoic acid
Erucic acid		1.96357e-05	0.000185534	4.40602e-05	7.2041e-05	3.49775e-05	4.09735e-05	4.45717e-05		Erucic acid
Estradiol		5.47869e-06	2.53806e-06	4.16121e-06	1.07839e-05	2.17725e-06	3.65991e-06	2.98322e-06		Estradiol
Ethylmalonic acid		7.38676e-06	2.65505e-05	1.13042e-05	3.74409e-05	1.35792e-05	2.6249e-05	1.25399e-05		Ethylmalonic acid
Folic acid		6.55059e-06	1.44017e-05	1.40246e-05	6.12596e-06	8.05374e-06	8.13185e-06	7.65836e-06		Folic acid
Fumaric acid		6.13613e-05	1.7621e-06	7.32965e-05	2.0301e-06	1.16435e-05	3.38411e-06	9.3276e-05		Fumaric acid
Gentisic acid		5.46048e-07	1.97106e-06	1.26793e-06	1.3304e-06	8.73366e-07	1.55535e-06	7.87622e-07		Gentisic acid
Gluconolactone		1.26047e-05	6.71724e-06	1.30013e-05	2.09722e-06	6.71223e-06	1.63412e-05	5.02684e-06		Gluconolactone
Glucose 6_phosphate		1.62181e-05	2.26647e-06	2.41401e-05	2.28925e-06	0.000449362	2.95621e-06	7.43354e-05		Glucose 6_phosphate
Glycerophosphocholine		4.31372e-06	0.000478737	0.0002715	7.18727e-05	6.48829e-05	0.000433503	0.000414116		Glycerophosphocholine
Glycine		6.1038e-07	7.66149e-07	9.46824e-07	1.35093e-06	4.89654e-07	1.80233e-06	9.74224e-07		Glycine
Glycocholic acid		0.000578622	0.00109186	0.000428986	0.000216293	0.000549915	0.000485045	0.000472939		Glycocholic acid
Guanine		0.00409207	0.00219184	0.00355485	0.000336317	0.00178557	0.00157857	0.00182823		Guanine
Hexadecanedioic acid		0.000362114	0.000272584	0.000335429	0.000216647	0.000625806	0.000245816	0.000552489		Hexadecanedioic acid
Hippuric acid		8.19287e-05	0.000141885	0.000164955	0.000282321	0.000153666	0.000247843	0.000136336		Hippuric acid
Histamine		2.55829e-06	1.1065e-06	1.88963e-06	1.23e-06	9.88329e-07	2.28174e-06	1.82362e-06		Histamine
Homocysteine		2.49588e-06	1.34805e-06	1.81651e-06	1.26177e-06	5.16992e-06	1.85174e-06	2.8024e-06		Homocysteine
4_Hydroxyproline		9.29301e-05	0.000529054	0.000391914	0.000732365	0.000174187	0.000694667	0.000481373		4_Hydroxyproline
Hypotaurine		9.84171e-07	4.27403e-06	3.05265e-06	4.30968e-06	1.24473e-06	5.78542e-06	2.38196e-06		Hypotaurine
Indoleacetic acid		0.000424983	0.000352087	0.000230119	0.000298862	0.000103171	0.000324691	0.000190823		Indoleacetic acid
Inosinic acid		1.32309e-06	1.23888e-06	2.76937e-06	1.56799e-06	0.000117589	2.95303e-06	8.99721e-06		Inosinic acid
Inosine		0.0103295	0.00876837	0.00961354	0.00387702	0.00785909	0.00624089	0.00534764		Inosine
Iodotyrosine		7.59226e-07	1.64091e-06	1.68365e-06	1.56222e-06	2.19083e-06	2.00659e-06	1.99726e-06		Iodotyrosine
L_3_Phenyllactic acid		0.00116011	0.000516169	0.000702021	0.000684552	0.00100701	0.000468867	0.000180435		L_3_Phenyllactic acid
L_Aspartyl_L_phenylalanine		0.000226301	0.000131945	0.000168153	0.000475762	0.00017655	0.000361088	0.000370496		L_Aspartyl_L_phenylalanine
L_Carnitine		0.00118479	0.00138129	0.00221805	0.00105901	0.000961428	0.00188844	0.00184785		L_Carnitine
L_Cysteine		3.18181e-07	8.131e-07	1.00478e-06	1.22575e-06	5.49673e-07	1.80499e-06	8.95086e-07		L_Cysteine
L_Cystine		3.2985e-05	3.42186e-05	0.000112465	3.26959e-05	2.22061e-05	4.43538e-05	0.000166692		L_Cystine
L_Dihydroorotic acid		4.13729e-07	1.16115e-06	7.94296e-07	1.28213e-06	7.95417e-07	1.89754e-06	1.08482e-06		L_Dihydroorotic acid
L_Dopa		0.000163914	0.000236317	0.000201708	0.000130835	0.000165001	8.8046e-05	6.28035e-05		L_Dopa
Levulinic acid		5.81072e-07	8.20751e-07	8.63351e-07	1.35109e-06	5.23903e-07	1.88219e-06	1.1742e-06		Levulinic acid
L_Histidine		2.62795e-05	2.06611e-06	5.43873e-05	6.99845e-06	2.49155e-05	2.02927e-05	6.65577e-05		L_Histidine
Lithocholic acid		0.00446617	0.00299414	0.00546605	0.00212182	0.00615511	0.00174976	0.00575173		Lithocholic acid
L_Leucine		0.336509	0.313111	0.216182	0.291701	0.382392	0.270819	0.234742		L_Leucine
Norvaline		0.0890817	0.0234814	0.0791946	0.0274725	0.0618391	0.0275029	0.0503049		Norvaline
L_Phenylalanine		2.6959e-05	8.30595e-06	7.74956e-05	9.79826e-06	2.68018e-05	1.53196e-05	7.06327e-05		L_Phenylalanine
L_Serine		1.61165e-06	8.43794e-07	2.85131e-06	1.36577e-06	1.93151e-06	3.4009e-06	1.49394e-06		L_Serine
Thyroxine		4.91356e-07	1.03386e-06	9.455e-07	3.06878e-06	4.75596e-07	2.87197e-06	1.23309e-06		Thyroxine
L_Tryptophan		0.0596715	0.0435438	0.0463858	0.0308762	0.0487579	0.0349149	0.0383313		L_Tryptophan
Mandelic acid		1.88774e-06	3.08234e-06	2.73128e-06	1.77142e-06	3.20834e-06	1.7555e-06	7.83845e-07		Mandelic acid
(_)_Matairesinol		4.4317e-06	3.5018e-06	8.23984e-06	5.11471e-06	3.14951e-06	6.85083e-06	5.66651e-06		(_)_Matairesinol
Myristic acid		1.63701e-05	7.78855e-05	2.26623e-05	2.05758e-05	4.35298e-05	5.1457e-05	5.83867e-05		Myristic acid
N_Alpha_acetyllysine		0.00174864	0.00520082	0.00321684	0.000316503	0.000333834	0.00100221	0.000404074		N_Alpha_acetyllysine
N_Acetylethylenediamine		5.1632e-07	1.30561e-06	7.94479e-07	3.16411e-06	7.50876e-07	2.24771e-06	8.66036e-07		N_Acetylethylenediamine
N_Acetylglutamine		0.000266434	0.000280212	0.000302994	0.000241307	0.000187664	0.000311417	0.000252245		N_Acetylglutamine
N_Acetylleucine		0.000715521	3.82026e-05	3.94972e-05	6.73618e-05	0.00120633	0.000239318	4.38147e-05		N_Acetylleucine					B( .019) C( .019) D( .024) G( .019)
N_Acetyl_L_phenylalanine		0.000666881	0.000314542	0.000164281	0.000196856	0.000984101	0.000295826	0.000118048		N_Acetyl_L_phenylalanine
N_Acetyl_L_tyrosine		0.000500973	0.000152207	0.000306701	8.57794e-05	0.000565357	0.000111599	9.94123e-05		N_Acetyl_L_tyrosine
N_Formyl_L_methionine		3.18728e-05	1.11968e-05	1.78233e-05	6.88452e-06	1.2437e-05	7.98185e-06	4.39292e-06		N_Formyl_L_methionine
Nicotinic acid		0.0111188	0.0193588	0.0131063	0.0156249	0.00671051	0.01416	0.00674423		Nicotinic acid
N_Oleoylethanolamine		0.00038436	0.000408194	0.000362903	0.000208867	0.000328671	0.000260373	0.000413843		N_Oleoylethanolamine
Octadecanamide		0.0186321	0.0245105	0.0177161	0.0211297	0.012865	0.0215689	0.0218485		Octadecanamide
Orotic acid		5.61089e-07	7.10109e-07	9.73591e-07	1.33562e-06	4.33127e-07	1.57086e-06	1.18775e-06		Orotic acid
Ortho_Hydroxyphenylacetic acid		2.9515e-06	5.35428e-06	3.82839e-06	1.90905e-06	9.00298e-06	1.7555e-06	4.93361e-06		Ortho_Hydroxyphenylacetic acid
L_Palmitoylcarnitine		0.00176567	0.00609627	0.00469018	0.0110236	0.00173439	0.00550891	0.00385342		L_Palmitoylcarnitine
p_Anisic acid		3.27549e-05	0.000100216	4.19176e-05	0.000166071	4.44106e-05	0.000148548	4.64997e-05		p_Anisic acid
Pantothenol		4.59841e-06	8.62649e-06	1.01856e-05	1.52109e-05	1.28453e-05	1.95376e-05	1.41547e-05		Pantothenol
Pentadecanoic acid		9.56381e-05	6.44954e-05	7.17703e-05	3.13236e-05	8.74551e-05	4.11037e-05	0.000133194		Pentadecanoic acid
Petroselinic acid		9.3844e-05	0.000142751	0.000147588	0.000251709	8.94151e-05	0.000323308	0.000163722		Petroselinic acid
Pipecolic acid		0.010697	0.00716048	0.00801941	0.00433932	0.0058149	0.00487931	0.00643566		Pipecolic acid
Progesterone		3.14437e-05	2.69894e-05	3.50247e-05	4.84913e-05	4.47487e-05	6.11267e-05	3.59277e-05		Progesterone
Prostaglandin E2		0.000393545	0.000286703	0.000359606	0.000179869	0.000477519	0.000114608	0.000357084		Prostaglandin E2
Prostaglandin F2a		2.43097e-06	4.53968e-06	3.44286e-06	5.52484e-06	1.5245e-06	3.88464e-06	4.05154e-06		Prostaglandin F2a
Purine		0.000130978	8.98977e-07	1.01559e-05	1.62539e-06	7.39185e-06	1.7001e-06	1.55348e-06		Purine	B( .040) D( .042) F( .042) G( .042)
Pyridoxal		5.47274e-05	4.70693e-05	5.14654e-05	9.8935e-05	2.82103e-05	0.000127067	5.3984e-05		Pyridoxal
Pyridoxal 5'_phosphate		6.98177e-07	1.46218e-06	1.29679e-06	2.30052e-06	2.01254e-06	2.94231e-06	2.54672e-06		Pyridoxal 5'_phosphate
Pyridoxine		0.00013749	5.21539e-05	7.90579e-05	0.000189154	2.17642e-05	8.22453e-05	7.02262e-05		Pyridoxine
Retinal		3.63031e-06	2.0584e-05	4.22999e-06	2.14711e-05	5.91977e-06	1.35283e-05	6.66194e-06		Retinal
Rhamnose		1.35743e-05	0.000141699	7.80281e-06	5.36226e-05	2.40854e-05	0.000149184	1.24363e-05		Rhamnose
Riboflavin		0.0026302	0.00352106	0.00247831	0.00260069	0.00272687	0.00237373	0.00206724		Riboflavin
Salicin		2.2734e-05	5.49843e-05	3.14063e-05	2.12025e-05	2.67098e-05	7.04477e-05	2.37617e-05		Salicin
Salicylic acid		1.11058e-06	1.94837e-06	4.29986e-06	4.34284e-06	2.66402e-06	8.21512e-06	2.35496e-06		Salicylic acid
Sebacic acid		3.23042e-05	4.86121e-05	1.73991e-05	5.5242e-05	6.39632e-05	5.36157e-05	3.38583e-05		Sebacic acid
Shikimic acid		3.02172e-05	8.81407e-07	3.26408e-05	2.34058e-06	9.92379e-06	1.99625e-06	1.49365e-05		Shikimic acid
Deoxycholic acid glycine conjugate		3.64513e-05	4.14462e-05	3.08641e-05	3.96172e-05	1.35005e-05	5.74228e-05	2.22092e-05		Deoxycholic acid glycine conjugate
Sorbitol		2.55392e-06	3.45913e-06	2.28211e-06	3.54207e-06	2.8713e-06	1.47448e-05	2.34227e-06		Sorbitol
Succinic acid		4.455e-05	2.22015e-06	3.37211e-06	2.30978e-06	2.99145e-06	3.42458e-06	2.84854e-06		Succinic acid
Taurine		0.000159198	9.37116e-05	0.000694452	1.87207e-06	7.02513e-05	0.000281976	0.000629752		Taurine
Taurocholic Acid		3.74472e-05	1.7128e-05	2.93002e-05	8.4974e-06	3.92732e-05	9.84882e-06	3.23705e-05		Taurocholic Acid
Tetradecanedioic acid		0.00189265	0.00173828	0.00219075	0.000799493	0.00339188	0.00154035	0.00213942		Tetradecanedioic acid
Theophylline		7.96615e-05	4.00528e-05	1.2053e-05	5.43126e-05	0.000197333	2.17842e-05	1.77476e-05		Theophylline
Thiamine		4.70944e-05	3.75586e-06	0.000387478	2.00315e-06	2.44006e-06	3.0332e-06	0.000412531		Thiamine
trans_Ferulic acid		0.000602055	0.000815061	0.000607278	0.000581299	0.00031472	0.000567015	0.000628703		trans_Ferulic acid
Farnesol		5.95009e-06	4.49812e-06	1.05973e-05	1.45682e-05	1.69915e-05	1.01875e-05	5.15892e-06		Farnesol
Tridecanoic acid		3.33366e-07	7.77884e-07	7.4703e-07	1.17346e-06	5.64554e-07	1.47938e-06	7.4915e-07		Tridecanoic acid
Acetate		2.72591e-06	2.97254e-06	2.55836e-06	1.31358e-06	2.48379e-06	1.86516e-06	3.15308e-06		Acetate
Tryptamine		0.000406442	0.000403311	0.000425662	0.000522399	0.000644871	0.000483883	0.000309056		Tryptamine
Tyramine		0.000221172	5.52505e-05	0.000393437	0.000284165	0.00143652	0.000125134	0.000144895		Tyramine
Uracil		0.00183949	0.000537525	0.00189189	0.000314226	0.000872117	0.000617235	0.000922413		Uracil
Uridine		0.00543396	0.00268393	0.00524106	0.00115965	0.00367985	0.00221499	0.00433752		Uridine
										Results are based on two-sided tests assuming equal variances. For each significant pair, the key of the smaller category appears in the category with the larger mean. Significance level for upper case letters (A, B, C): .05
										a. Tests are adjusted for all pairwise comparisons within a row of each innermost subtable using the Bonferroni correction.
