# Supplementary material for: Systematic Analysis of Impact of Sampling Regions and Storage Methods on Fecal Gut Microbiome and Metabolome Profiles
Source: mSphere. 2020 Jan 8;5(1):e00763-19. doi: 10.1128/mSphere.00763-19 (PMC6952195; doi:10.1128/mSphere.00763-19)
Supplement: TABLE S9 [file mSphere.00763-19-st009.xlsx]

## Sheet: Sheet1
Table S9. Effect of RNALater on abundance levels of metabolites.
	Child
	1		2		3
	RNAlater		RNAlater		RNAlater
yellow: p<0.01	0	1	0	1	0	1
orange: p<0.05	Mean	Mean	Mean	Mean	Mean	Mean
1_Monolauroyl_Rac_Glycerol	9.76283e-07	1.09265e-06	1.08286e-06	1.60061e-06	2.31684e-06	2.6446e-06
1_Palmitoyl_sn_glycero_3_phosphocholine	0.00270648	0.0020593	0.104747	0.305653	0.0138718	0.0187482
2_Hydroxyphenethylamine	0.136742	0.138332	0.174854	0.224188	0.0957175	0.356229
Deoxycytidine	0.000147513	0.000161642	0.000122823	7.24591e-05	0.000209756	0.000197234
2_Furoicacid	3.022e-06	1.80574e-06	2.33188e-06	2.78189e-06	7.28582e-07	4.42034e-06
2_Hydroxycaproicacid	3.69365e-05	3.12128e-05	8.58661e-05	1.80558e-05	1.46359e-05	1.6065e-05
2_HydroxypalmiticAcid	0.0108207	0.0427412	0.0027988	0.00885416	0.00376158	0.0125285
2_Methoxyestradiol	3.13651e-06	5.48671e-05	0.000122555	0.000105016	1.34678e-06	9.70931e-05
2_Phenylacetamide	0.000217793	0.00010354	0.000229487	0.000567934	0.000115613	0.000996626
2_Piperidinemethanol	1.23502e-05	1.43503e-05	3.91379e-05	1.50816e-05	3.9499e-06	2.39642e-05
345_Trimethoxycinnamicacid	3.03434e-05	9.91624e-05	1.65823e-05	2.45108e-05	6.41944e-06	5.07573e-05
3_Hydroxyanthranilicacid	0.000840366	0.00179997	0.000814535	0.000644257	0.00053836	0.000830341
3_Hydroxyphenylaceticacid	1.15323e-05	0.000159346	4.06123e-05	2.12784e-05	8.81422e-05	7.40164e-05
3_Indolepropionicacid	0.000201424	0.000123229	0.000483206	0.000250313	0.000884844	0.000500021
3_Methyladenine	9.08051e-05	7.12665e-05	0.000133169	2.26327e-05	0.000101028	4.0802e-05
Methylglutaricacid	4.26045e-05	3.83207e-05	6.17725e-05	6.37324e-05	1.3917e-05	8.4435e-05
3_Methylhistidine	0.000122014	5.53279e-05	0.000304277	0.000247869	2.07954e-05	4.64585e-05
3_Methylxanthine	0.00390172	0.000913426	0.00136588	0.00105106	0.00170123	0.00102627
3_PhenylbutyricAcid	7.04526e-06	1.91083e-06	3.18378e-06	7.95244e-06	1.39984e-06	1.51237e-05
3_Pyridylaceticacid	0.00057241	0.00133826	0.00131614	0.0034164	0.000193058	0.00201327
Ureidopropionicacid	0.000278765	0.000241817	0.000734565	0.000453106	1.90604e-05	9.7496e-05
Xanthurenicacid	0.000120022	0.000228486	4.99814e-05	3.29052e-05	9.07361e-05	6.59263e-05
4_Aminohippuricacid	0.000112878	0.00012658	0.000179997	0.000185064	0.000104814	0.000294062
4_Hydroxybenzaldehyde	0.000132144	8.54884e-05	0.000160849	0.000100772	0.000201293	0.000160124
4_Hydroxycinnamicacid	0.000192864	0.000112644	4.12926e-05	4.63453e-05	1.21379e-05	7.36412e-05
5_Methylthioadenosine	6.76714e-07	6.84581e-07	9.67931e-07	2.05424e-06	2.90573e-07	1.76292e-06
5_Hydroxymethyl_2_Deoxyuridine	0.000398103	0.000400595	0.000745921	0.000649226	0.000170034	0.0010316
5_Methoxytryptamine	3.70775e-05	3.73302e-05	0.000170837	0.000150754	6.35057e-05	8.13519e-05
5_Methoxytryptophol	0.000312553	0.00021149	0.000103763	4.96955e-05	4.20228e-05	0.000128718
8_Hydroxy_deoxyguanosine	1.11219e-06	1.34267e-06	1.28783e-06	1.70823e-06	1.2987e-05	1.50723e-05
L_Acetylcarnitine	0.000221489	4.03702e-05	0.000122041	8.79643e-05	0.000196369	0.00040978
Adenine	0.000851762	0.00133013	0.000261536	0.000198488	0.000258736	0.000380967
Adenosine	0.00229501	0.00165697	0.00158912	0.0010818	0.00370841	0.00864462
3_AMP	1.88368e-05	3.03146e-06	0.000646617	0.000143325	8.46996e-05	0.000323947
AgmatineSulfate	9.24307e-05	3.45972e-06	0.000229259	1.62815e-05	0.000407631	2.37942e-05
Allantoin	6.40846e-06	3.48792e-06	6.50148e-06	2.23633e-06	4.11446e-06	7.04845e-06
Arachidonicacid	0.000115989	5.974e-05	0.000250693	0.000581605	0.000334546	0.000133523
Argininosuccinicacid	2.14593e-06	1.98975e-06	1.94167e-06	2.25539e-06	1.30549e-06	2.52998e-06
Ascorbicacid	0.00298928	1.82156e-05	0.000724025	7.02466e-06	0.00153114	5.30256e-05
Beta_Alanine	7.81021e-07	2.66233e-05	3.60959e-06	1.06049e-05	3.68181e-07	1.70732e-05
Bilirubin	0.000379102	0.00133256	0.000366084	0.00160568	0.00273997	0.00448348
Biotin	0.000461298	0.000613224	0.000248406	0.000140432	0.000561144	0.000591032
Capricacid	0.0012446	0.000925418	0.000722583	0.00319022	0.00364447	0.0029738
Carnosine	0.000232823	1.56144e-05	0.000292325	0.000360805	0.000251626	0.000422208
Cholesterol	0.000869225	0.000221923	0.00213031	0.00257044	0.00272153	0.00549471
Cholicacid	0.00473724	0.00198465	0.0193825	0.0243163	0.00763568	0.00511034
Docosahexaenoicacid	8.56855e-05	5.51399e-05	0.000157398	0.00040975	8.81925e-05	1.94789e-05
cis_Aconiticacid	1.12379e-06	0.000413593	1.21758e-06	0.00120411	6.3576e-07	0.00107683
Cortisol	2.01019e-05	0.000164483	3.26019e-05	2.11176e-05	1.48921e-06	9.0351e-06
Cortisone	7.46511e-05	0.000155552	5.26776e-05	7.78645e-05	3.42584e-05	0.000163768
Creatinine	8.82565e-05	0.000111994	0.00242778	0.000508487	3.90504e-05	0.000210234
Cuminaldehyde	0.000217254	4.95723e-05	2.48726e-05	3.6765e-05	9.62885e-06	5.84186e-05
Cyclohexanone	0.000241042	0.000255095	0.000127372	0.000107536	0.000390512	0.00035886
Cytidine	0.000689177	0.000748021	0.00185919	0.00159492	0.00130232	0.00291994
Cytosine	7.17315e-07	6.16593e-07	1.60423e-06	1.14826e-06	5.02108e-07	2.22806e-06
5_Aminolevulinicacid	1.85723e-05	1.0017e-06	1.48898e-06	1.20969e-06	6.79409e-06	7.9906e-06
5_Hydroxylysine	2.65811e-05	4.01552e-06	8.27977e-05	1.63879e-05	1.20248e-05	3.47846e-06
Deoxycholicacid	0.144955	0.046208	0.0404997	0.0622511	0.133928	0.0292969
Deoxyinosine	0.00673772	0.000809746	0.00546848	0.000172193	0.0116123	0.00102525
Glucosamine6_phosphate	0.00068292	1.26569e-05	0.00375514	0.000205411	0.0010432	3.01602e-05
D_Glucuronicacid	1.86171e-06	6.46019e-06	2.74369e-05	1.70636e-05	1.69611e-06	9.83977e-05
D_Glucurono_63_lactone	2.08679e-06	1.72044e-06	1.2588e-05	4.93861e-06	2.72713e-06	3.06686e-06
D_Glutamicacid	0.042346	0.00588455	0.0247529	0.00563226	0.00778074	0.0100772
Dihydroxyacetonephosphate	8.47101e-07	8.56951e-07	2.10254e-06	1.38882e-06	1.8675e-06	2.2068e-06
Glyceraldehyde	4.60044e-05	8.96938e-05	0.000593144	0.000598138	3.98e-05	0.000234394
Isocitricacid	9.19551e-06	2.13586e-05	3.58212e-06	1.91035e-05	1.93442e-05	2.77662e-05
Dodecanedioicacid	0.00977293	0.0171316	0.0226876	0.0239578	0.0496864	0.0747287
Dodecanoicacid	0.00362659	0.00344995	0.00209442	0.00766181	0.00841948	0.00976505
Neopterin	9.30643e-06	7.28398e-07	9.73682e-06	1.18048e-06	1.71879e-06	1.87575e-06
D_Glucaricacid	3.5152e-06	3.13703e-06	1.73469e-06	2.47963e-06	6.54464e-07	5.72123e-06
Sphingosine	0.0017109	0.00125793	0.00562521	0.0238481	0.0281369	0.0213941
Eicosapentaenoicacid	8.05539e-05	8.14906e-05	8.9348e-05	0.000169636	4.28e-05	0.000209852
Erucicacid	0.000103953	0.000288094	1.09589e-06	6.15046e-06	2.38526e-06	4.3036e-06
Estradiol	1.54584e-06	3.75343e-06	8.04329e-06	9.20135e-06	1.51116e-06	4.02708e-06
Estriol	9.08889e-07	3.64541e-05	7.56164e-06	5.60676e-06	3.90267e-07	1.62368e-05
Ethylmalonicacid	1.75155e-05	4.58453e-05	1.1601e-05	1.71478e-05	4.49104e-06	2.72474e-05
Folicacid	2.00253e-05	2.04171e-05	2.51055e-06	1.74665e-06	4.67961e-06	6.49583e-06
Fumaricacid	0.000113528	1.2053e-06	5.36775e-05	1.62599e-06	1.24776e-05	4.34502e-06
Gentisicacid	7.00505e-07	6.6457e-07	7.28648e-07	1.19653e-06	1.17707e-06	2.99571e-06
Gluconolactone	4.97516e-06	1.53488e-06	2.01747e-05	1.57037e-05	2.85892e-06	7.91715e-06
Glucose6_phosphate	1.11084e-06	2.82451e-06	0.000388296	2.79971e-06	3.36352e-05	1.88772e-06
Glycerophosphocholine	6.07695e-05	7.91559e-06	0.000434183	0.000921615	7.11574e-05	5.45823e-05
Glycine	7.32898e-07	7.4142e-07	1.21821e-06	1.26871e-06	3.14698e-07	1.90929e-06
Glycocholicacid	2.13518e-06	2.16001e-06	2.36828e-06	3.50063e-06	0.00151834	0.00178754
Guanine	0.0034947	0.000812946	0.00191711	0.00147024	0.00303373	0.00182354
Hexadecanedioicacid	0.00025124	0.000105512	9.7612e-05	0.000318651	0.00105803	0.000310884
Hippuricacid	0.000111363	0.000160846	0.000169734	0.000220985	0.000121568	0.000290218
Histamine	7.38962e-07	6.68006e-07	1.95869e-06	1.16653e-06	2.74725e-06	2.78371e-06
Homocysteine	3.24688e-06	1.19601e-06	5.03359e-06	1.20812e-06	9.33064e-07	2.05743e-06
4_Hydroxyproline	0.000157461	0.000185753	0.000679417	0.000963744	1.84261e-05	0.000806589
Hyodeoxycholicacid	0.0845084	0.024666	0.0272461	0.0376294	0.0854576	0.0186552
Hypotaurine	1.98672e-06	3.61323e-06	2.90784e-06	3.77234e-06	8.53075e-07	6.98355e-06
Indoleaceticacid	7.92198e-05	0.000312599	0.000457492	0.000279275	0.000175109	0.000383765
Inosinicacid	3.93627e-06	1.79958e-06	9.3083e-05	1.74427e-06	9.89529e-07	2.21605e-06
Inosine	0.00498291	0.00222903	0.00894614	0.00392798	0.0109332	0.0127293
Iodotyrosine	8.47523e-07	8.57376e-07	9.40046e-07	1.38951e-06	3.18566e-06	2.96283e-06
L_3_Phenyllacticacid	0.000197919	0.000366213	0.00184821	0.00104621	0.000241055	0.000257163
L_Aspartyl_L_phenylalanine	0.00024323	0.000303649	0.000393659	0.000274574	6.92362e-05	0.000390574
L_Carnitine	0.00145103	0.000505043	0.00247508	0.00214859	0.000732978	0.0016751
L_Cysteine	8.011e-07	7.90662e-07	7.37576e-07	1.09024e-06	5.37111e-07	1.96294e-06
L_Cystine	9.0111e-05	2.94348e-05	0.000129472	3.49671e-05	3.11782e-05	4.68664e-05
L_Dihydrooroticacid	8.78615e-07	1.1398e-06	9.61214e-07	1.15324e-06	4.76364e-07	2.04778e-06
L_Dopa	7.78163e-05	8.17445e-05	0.000265402	0.000276574	0.000101852	9.6879e-05
Levulinicacid	7.20839e-07	7.48073e-07	1.03973e-06	1.48858e-06	5.96325e-07	1.81738e-06
L_Histidine	4.95366e-05	1.81576e-05	7.75493e-05	8.17361e-06	2.01919e-06	3.02609e-06
Lithocholicacid	0.00695373	0.00189387	0.00240455	0.00347723	0.00702102	0.00149462
L_Leucine	0.277284	0.540545	0.279903	0.105299	0.320183	0.229787
L_Lysine	0.0248287	0.00261811	0.0189038	0.00268631	0.00534885	0.00209593
L_Malicacid	8.77231e-07	1.99755e-06	1.06329e-06	3.45806e-06	5.92138e-07	1.6926e-05
Norvaline	0.0843308	0.0397535	0.0881849	0.0219492	0.0377995	0.0167542
L_Phenylalanine	7.99782e-05	2.1886e-05	6.74784e-05	9.15446e-06	3.96007e-06	2.38334e-06
L_Proline	0.029322	0.00816491	0.018225	0.00283287	0.0120306	0.00289812
L_Serine	8.00919e-07	2.3962e-06	4.47728e-06	1.28401e-06	6.38112e-07	1.93024e-06
Thyroxine	8.09147e-07	1.13616e-06	1.03415e-06	3.2443e-06	5.15856e-07	2.59416e-06
L_Tryptophan	0.049212	0.057083	0.0520273	0.0159624	0.0436205	0.0362896
Mandelicacid	1.59179e-06	1.64636e-06	4.59499e-06	1.89943e-06	2.7162e-07	3.06347e-06
__Matairesinol	3.70338e-06	5.18109e-06	9.24341e-06	6.62296e-06	3.16887e-06	3.66328e-06
Myristicacid	2.88329e-05	3.26295e-05	3.27738e-06	1.38899e-05	7.36014e-05	0.000103399
N_Alpha_acetyllysine	0.00195799	0.000173703	0.0008507	0.00589852	0.00146886	0.000447316
N_Acetylethylenediamine	8.3528e-07	7.28793e-07	1.0388e-06	1.94769e-06	3.21703e-07	4.04094e-06
N_Acetylglutamicacid	0.00134661	0.0014883	0.000534613	0.00246514	0.00035655	0.00420884
N_Acetylglutamine	0.000313923	0.000252551	0.000316467	0.000334994	0.000126613	0.000245391
N_Acetylleucine	0.000571863	0.000125583	0.000806519	0.000124097	0.000125488	9.52029e-05
N_Acetyl_L_methionine	0.000684822	0.000320392	0.000573489	0.000157987	0.000269709	0.000305695
N_Acetyl_L_phenylalanine	0.000556845	0.000307632	0.000724285	0.000157944	0.000168852	0.000341648
N_Acetyl_L_tyrosine	0.000407988	9.92492e-05	0.000688157	0.000200665	8.187e-06	4.96709e-05
N_Acetylneuraminicacid	9.15061e-06	2.9887e-05	3.9136e-05	0.000143804	5.27452e-07	4.81745e-05
N_Formyl_L_methionine	4.40598e-06	9.6377e-07	4.42757e-05	2.26175e-05	1.21286e-06	2.48188e-06
Niacinamide	0.000365318	0.000114223	0.000892682	0.000553023	0.000332443	0.000269116
Nicotinicacid	0.00636048	0.0153289	0.0142788	0.0126115	0.00762063	0.0212033
N_Oleoylethanolamine	9.15229e-05	6.59361e-05	0.000140068	0.000306125	0.000885743	0.000505373
Nonadecanoicacid	8.79316e-07	9.6021e-07	9.75311e-07	2.64131e-06	4.10009e-07	3.32041e-06
Octadecanamide	0.0106054	0.00712052	0.00940978	0.0241037	0.0332811	0.0359849
Oroticacid	6.6116e-07	6.68847e-07	9.02189e-07	1.08947e-06	8.0332e-07	1.85827e-06
Ortho_Hydroxyphenylaceticacid	6.32575e-07	6.39929e-07	5.25171e-06	2.27187e-06	9.65308e-06	6.10703e-06
L_Palmitoylcarnitine	0.000359456	0.000244972	0.00683609	0.0211038	0.0018372	0.00128001
p_Anisicacid	6.45155e-05	0.000240185	4.30181e-05	6.35864e-05	1.66534e-05	0.000111064
Pantothenol	8.25211e-06	8.34805e-06	1.11094e-05	1.35293e-05	1.19765e-05	2.14977e-05
Pentadecanoicacid	3.29592e-05	3.7197e-05	7.27642e-06	2.9445e-05	0.000250808	7.02807e-05
Petroselinicacid	0.000136555	0.000138143	0.000155515	0.000223882	7.88564e-05	0.000355743
Phytanicacid	6.9673e-07	6.91761e-06	2.04778e-06	2.87534e-05	2.82059e-06	1.94066e-05
Pipecolicacid	0.0093143	0.00742477	0.00711929	0.00208633	0.00679163	0.00686801
Progesterone	5.08965e-05	2.70196e-05	3.14833e-05	4.23287e-05	2.79788e-05	6.72591e-05
ProstaglandinE2	0.000619681	0.000238245	0.00014696	0.000136542	0.000424175	0.000206393
ProstaglandinF2a	6.01656e-07	9.86816e-07	2.07167e-06	8.38714e-06	5.91408e-06	4.57521e-06
Purine	1.97862e-05	9.6811e-07	9.23386e-05	1.31953e-06	4.34632e-07	1.93682e-06
Pyridoxal	4.50265e-05	6.60127e-05	6.95975e-05	8.97596e-05	2.66664e-05	0.000117299
Pyridoxal5_phosphate	1.23085e-06	1.2138e-06	1.452e-06	2.05601e-06	2.23282e-06	3.4352e-06
Pyridoxine	6.76308e-05	0.000160264	0.000148857	7.27926e-05	1.4916e-05	9.04964e-05
Quinaldicacid	0.000273281	0.000610422	0.00021582	0.000227815	0.000221314	0.000364194
Retinal	1.02843e-06	1.11143e-06	8.79901e-06	2.14613e-05	5.50407e-06	3.30106e-05
Rhamnose	3.75435e-06	1.64258e-05	1.10609e-05	1.48549e-05	2.86088e-05	0.000313225
Riboflavin	0.00225505	0.00292696	0.00217815	0.00201429	0.00299377	0.00355424
Ribothymidine	0.000412894	5.88185e-06	0.000922407	2.35708e-05	0.00205184	0.00024298
Salicin	1.15026e-05	1.16364e-05	1.27583e-05	1.88585e-05	5.4198e-05	0.00011614
Salicylicacid	2.82099e-06	2.72957e-06	4.01497e-06	6.46505e-06	9.86092e-07	5.31171e-06
Sebacicacid	2.59948e-05	7.57677e-05	4.10612e-05	3.05209e-05	4.35877e-05	5.11812e-05
Shikimicacid	4.62228e-05	8.52957e-07	9.56847e-07	1.70143e-06	1.86091e-05	2.66385e-06
Deoxycholicacidglycineconjugate	3.9052e-05	1.04699e-05	5.03963e-06	1.11586e-05	3.31771e-05	0.000116858
Sorbitol	2.39817e-06	1.12088e-06	2.06964e-06	1.57936e-06	3.06941e-06	1.90458e-05
Succinicacid	8.13003e-06	2.34795e-06	2.66867e-05	3.03074e-06	5.50474e-06	2.57582e-06
Taurine	0.00102289	0.000290337	0.000139222	8.36743e-05	3.12547e-06	3.54891e-06
TaurocholicAcid	0.000102191	3.2354e-05	1.28637e-06	1.20517e-06	3.15636e-07	1.91498e-06
Tetradecanedioicacid	0.000359597	0.00019207	0.00183589	0.00116347	0.00501555	0.00272257
Theophylline	0.000218739	9.58203e-05	5.30157e-06	7.81502e-06	6.05551e-06	1.25142e-05
Thiamine	9.7136e-05	1.6037e-06	8.94693e-07	1.32247e-06	0.000539127	5.86603e-06
Thymine	0.00265918	0.000131655	0.00639187	0.000213367	0.012505	0.000339035
trans_Ferulicacid	0.000310653	0.000677736	0.000622714	0.000418265	0.000681199	0.000867374
Farnesol	1.7943e-05	4.35293e-06	9.23268e-06	1.36913e-05	1.84761e-06	1.12096e-05
Tridecanoicacid	7.0467e-07	6.80828e-07	6.93057e-07	1.02443e-06	3.97847e-07	1.72547e-06
Acetate	2.2377e-06	7.20916e-07	3.74478e-06	2.8057e-06	2.20838e-06	2.62465e-06
Tryptamine	3.64829e-05	3.86069e-05	0.00125766	0.00131273	4.53791e-05	5.82522e-05
Tyramine	5.28527e-05	5.34673e-05	0.000273736	0.000273395	0.00132043	0.000137687
Uracil	0.00104368	0.00064781	0.00207445	0.00034022	0.00102631	0.000480956
Uridine	0.00450151	0.00111028	0.00585566	0.00085086	0.00366212	0.00409743
Xanthosine	0.000308761	9.02568e-05	0.00150013	9.30993e-05	0.00119882	0.000391332
Results are based on two-sided tests assuming equal variances. For each significant pair, the key of the smaller category appears in the category with the larger mean. Significance level for upper case letters (A, B, C): .05
a. Tests are adjusted for all pairwise comparisons within a row of each innermost subtable using the Bonferroni correction.

## Sheet: Sheet2
down	@3_Methyladenine
down	@5_Hydroxylysine
down	Deoxycholicacid
down	Deoxyinosine
down	Glucosamine6_phosphate
down	Hyodeoxycholicacid
down	L_Histidine
down	Lithocholicacid
down	L_Lysine
down	Norvaline
down	L_Proline
down	L_Serine
down	L_Tryptophan
down	Pentadecanoicacid
down	Pipecolicacid
down	Ribothymidine
down	Shikimicacid
down	Deoxycholicacidglycineconjugate
down	TaurocholicAcid
down	Thymine
down	Uridine
up	@2_HydroxypalmiticAcid
up	@2_Methoxyestradiol
up	@2_Phenylacetamide
up	@345_Trimethoxycinnamicacid
up	Capricacid
up	Cortisone
up	Sphingosine
up	Erucicacid
up	Hypotaurine
up	Indoleaceticacid
up	L_Dihydrooroticacid
up	Thyroxine
up	Myristicacid
up	N_Acetylglutamicacid
up	N_Acetylneuraminicacid
up	N_Oleoylethanolamine
up	Nonadecanoicacid
up	p_Anisicacid
up	Phytanicacid
up	ProstaglandinF2a
up	Rhamnose
up	Sebacicacid
up/down	Hexadecanedioicacid
	@1_Monolauroyl_Rac_Glycerol
	@1_Palmitoyl_sn_glycero_3_phosphocholine
	@2_Hydroxyphenethylamine
	Deoxycytidine
	@2_Furoicacid
	@2_Hydroxycaproicacid
	@2_Piperidinemethanol
	@3_Hydroxyanthranilicacid
	@3_Hydroxyphenylaceticacid
	@3_Indolepropionicacid
	Methylglutaricacid
	@3_Methylhistidine
	@3_Methylxanthine
	@3_PhenylbutyricAcid
	@3_Pyridylaceticacid
	Ureidopropionicacid
	Xanthurenicacid
	@4_Aminohippuricacid
	@4_Hydroxybenzaldehyde
	@4_Hydroxycinnamicacid
	@5_Methylthioadenosine
	@5_Hydroxymethyl_2_Deoxyuridine
	@5_Methoxytryptamine
	@5_Methoxytryptophol
	@8_Hydroxy_deoxyguanosine
	L_Acetylcarnitine
	Adenine
	Adenosine
	@3_AMP
	AgmatineSulfate
	Allantoin
	Arachidonicacid
	Argininosuccinicacid
	Ascorbicacid
	Beta_Alanine
	Bilirubin
	Biotin
	Carnosine
	Cholesterol
	Cholicacid
	Docosahexaenoicacid
	cis_Aconiticacid
	Cortisol
	Creatinine
	Cuminaldehyde
	Cyclohexanone
	Cytidine
	Cytosine
	@5_Aminolevulinicacid
	D_Glucuronicacid
	D_Glucurono_63_lactone
	D_Glutamicacid
	Dihydroxyacetonephosphate
	Glyceraldehyde
	Isocitricacid
	Dodecanedioicacid
	Dodecanoicacid
	Neopterin
	D_Glucaricacid
	Eicosapentaenoicacid
	Estradiol
	Estriol
	Ethylmalonicacid
	Folicacid
	Fumaricacid
	Gentisicacid
	Gluconolactone
	Glucose6_phosphate
	Glycerophosphocholine
	Glycine
	Glycocholicacid
	Guanine
	Hippuricacid
	Histamine
	Homocysteine
	@4_Hydroxyproline
	Inosinicacid
	Inosine
	Iodotyrosine
	L_3_Phenyllacticacid
	L_Aspartyl_L_phenylalanine
	L_Carnitine
	L_Cysteine
	L_Cystine
	L_Dopa
	Levulinicacid
	L_Leucine
	L_Malicacid
	L_Phenylalanine
	Mandelicacid
	@__Matairesinol
	N_Alpha_acetyllysine
	N_Acetylethylenediamine
	N_Acetylglutamine
	N_Acetylleucine
	N_Acetyl_L_methionine
	N_Acetyl_L_phenylalanine
	N_Acetyl_L_tyrosine
	N_Formyl_L_methionine
	Niacinamide
	Nicotinicacid
	Octadecanamide
	Oroticacid
	Ortho_Hydroxyphenylaceticacid
	L_Palmitoylcarnitine
	Pantothenol
	Petroselinicacid
	Progesterone
	ProstaglandinE2
	Purine
	Pyridoxal
	Pyridoxal5_phosphate
	Pyridoxine
	Quinaldicacid
	Retinal
	Riboflavin
	Salicin
	Salicylicacid
	Sorbitol
	Succinicacid
	Taurine
	Tetradecanedioicacid
	Theophylline
	Thiamine
	trans_Ferulicacid
	Farnesol
	Tridecanoicacid
	Acetate
	Tryptamine
	Tyramine
	Uracil
	Xanthosine
